# Supplementary material for: Vulnerability in the breadth evolution of an influenza broadly neutralizing antibody
Source: bioRxiv. 2025 Nov 4:2025.11.03.686356. Preprint. [Version 1] doi: 10.1101/2025.11.03.686356 (PMC12637573; doi:10.1101/2025.11.03.686356)
Supplement: Supplement 2 [file media-2.xlsx]

## Sheet: Sheet1
experimen t	mutation	type	minus_delta_log_Kd	minus_delta_log_Kd_rep1	minus_delta_log_Kd_rep2	input_freq
Germline_vs_H1	A24A	silent	0.0334039	0.420229	-0.35842	0.000217229
Germline_vs_H1	A24C	missense	-1.19019	-0.987254	-1.39812	0.000133441
Germline_vs_H1	A24D	missense	-0.46626	0.100779	-1.0383	8.55125e-05
Germline_vs_H1	A24E	missense	-0.214622	-0.280513	-0.153729	7.48234e-05
Germline_vs_H1	A24F	missense	0.176154	0.103696	0.243613	0.000173783
Germline_vs_H1	A24G	missense	0.0201591	-0.145214	0.180534	0.000274123
Germline_vs_H1	A24H	missense	0.229924	-0.201499	0.656349	8.8271e-05
Germline_vs_H1	A24I	missense	0.560436	0.709542	0.406331	0.000135855
Germline_vs_H1	A24K	missense	-1.90576	-1.94205	-1.87446	6.17207e-05
Germline_vs_H1	A24N	missense	0.277339	0.371237	0.178443	8.75813e-05
Germline_vs_H1	A24P	missense	-1.20987	-1.2404	-1.18434	0.000119304
Germline_vs_H1	A24Q	missense	0.150503	0.207343	0.0886652	6.17207e-05
Germline_vs_H1	A24R	missense	-1.76367	-1.47993	-2.05241	0.000273778
Germline_vs_H1	A24S	missense	0.0138926	0.0274533	-0.00466634	0.000250676
Germline_vs_H1	A24T	missense	-0.207822	-0.391504	-0.0291385	0.000105856
Germline_vs_H1	A24V	missense	-0.462276	0.123306	-1.05286	0.000153785
Germline_vs_H1	A24Y	missense	0.454201	0.572453	0.33095	0.000150681
Germline_vs_H1	A24_	nonsense	-2.9413	-2.92778	-2.95982	9.51671e-05
Germline_vs_H1	A33A	silent	0.0932301	0.297308	-0.115846	0.000399633
Germline_vs_H1	A33C	missense	-2.72745	-2.41617	-3.04372	0.000414115
Germline_vs_H1	A33D	missense	-3.00944	-2.9236	-3.10028	0.000281708
Germline_vs_H1	A33E	missense	-3.22253	-2.96259	-3.48747	0.000229987
Germline_vs_H1	A33F	missense	-3.13187	-2.88268	-3.38605	0.000492042
Germline_vs_H1	A33G	missense	-0.609751	-0.596692	-0.627808	0.000633758
Germline_vs_H1	A33H	missense	-3.5316	-3.27041	-3.79779	0.00021654
Germline_vs_H1	A33I	missense	-3.17632	-3.02695	-3.33069	0.000366187
Germline_vs_H1	A33K	missense	-3.41907	-3.21313	-3.63001	0.00020654
Germline_vs_H1	A33L	missense	-3.47598	-3.33141	-3.62554	0.0007372
Germline_vs_H1	A33M	missense	-3.37589	-3.21455	-3.54223	0.000279295
Germline_vs_H1	A33N	missense	-3.78078	-3.51237	-4.05418	0.000266537
Germline_vs_H1	A33P	missense	-3.39459	-3.0567	-3.73748	0.000294466
Germline_vs_H1	A33Q	missense	-3.05597	-3.07852	-3.03842	0.000139992
Germline_vs_H1	A33R	missense	-3.10545	-2.93898	-3.27691	0.000554797
Germline_vs_H1	A33S	missense	-1.7749	-1.91181	-1.64299	0.000750993
Germline_vs_H1	A33T	missense	-3.07118	-2.88301	-3.26435	0.000275502
Germline_vs_H1	A33V	missense	-3.22315	-3.10999	-3.34131	0.000700651
Germline_vs_H1	A33W	missense	-3.66201	-2.83192	-4.4971	0.000302052
Germline_vs_H1	A33Y	missense	-3.26758	-2.97411	-3.56604	0.000395495
Germline_vs_H1	A33_	nonsense	-3.40316	-3.24279	-3.56854	0.000256882
Germline_vs_H1	A40A	silent	0.11413	0.320845	-0.0975835	0.000494455
Germline_vs_H1	A40C	missense	-0.504706	-0.0623688	-0.952041	0.000346877
Germline_vs_H1	A40D	missense	-0.644052	-0.31836	-0.974742	0.000272399
Germline_vs_H1	A40E	missense	0.227638	0.00159999	0.448678	0.000248952
Germline_vs_H1	A40F	missense	-0.408424	-0.282504	-0.539342	0.000451354
Germline_vs_H1	A40G	missense	-0.631197	-0.630169	-0.637223	0.00121579
Germline_vs_H1	A40H	missense	-0.577751	-0.158254	-1.00225	0.000138958
Germline_vs_H1	A40I	missense	-0.0689725	0.124397	-0.26734	0.000312741
Germline_vs_H1	A40K	missense	0.397953	0.479594	0.311313	0.000151716
Germline_vs_H1	A40L	missense	-0.360908	-0.524316	-0.202499	0.000549625
Germline_vs_H1	A40M	missense	0.252904	0.146632	0.354177	0.000204471
Germline_vs_H1	A40N	missense	0.0918877	0.119365	0.0594124	0.000274468
Germline_vs_H1	A40P	missense	-1.75838	-1.92297	-1.5988	0.000283088
Germline_vs_H1	A40R	missense	0.357973	0.367736	0.343212	0.000795128
Germline_vs_H1	A40S	missense	0.0385506	0.0104607	0.0616423	0.000668584
Germline_vs_H1	A40T	missense	0.386799	0.377121	0.39148	0.000335499
Germline_vs_H1	A40V	missense	-0.123012	0.0602899	-0.311311	0.000545832
Germline_vs_H1	A40W	missense	-2.1488	-2.02713	-2.27546	0.000328258
Germline_vs_H1	A40Y	missense	-0.159395	-0.0256263	-0.298162	0.000329292
Germline_vs_H1	A40_	nonsense	-3.04762	-3.09472	-3.00551	0.000218264
Germline_vs_H1	A57A	silent	-0.382104	-0.202977	-0.566229	0.000452044
Germline_vs_H1	A57C	missense	-0.886817	-0.872606	-0.906027	0.000346877
Germline_vs_H1	A57D	missense	-0.906811	-1.33055	-0.488073	0.000286881
Germline_vs_H1	A57E	missense	-0.710894	-0.613336	-0.813451	0.000221712
Germline_vs_H1	A57F	missense	-1.2201	-0.965994	-1.4792	0.00062169
Germline_vs_H1	A57G	missense	-0.417498	-0.387724	-0.45227	0.0004417
Germline_vs_H1	A57H	missense	-0.655619	-0.380637	-0.9356	0.000250331
Germline_vs_H1	A57I	missense	-0.705135	-0.514932	-0.900336	0.000430321
Germline_vs_H1	A57K	missense	-0.43028	-0.622595	-0.242962	0.000203782
Germline_vs_H1	A57L	missense	-1.60961	-1.6249	-1.59931	0.000739959
Germline_vs_H1	A57M	missense	-0.236194	-0.493498	0.0161105	0.00027964
Germline_vs_H1	A57N	missense	-0.963326	-0.749454	-1.1822	0.000347222
Germline_vs_H1	A57P	missense	-0.0122033	0.0144809	-0.0438857	0.000346877
Germline_vs_H1	A57Q	missense	-1.47301	-1.51778	-1.43323	0.000212402
Germline_vs_H1	A57R	missense	-1.11492	-0.682229	-1.55261	0.000325499
Germline_vs_H1	A57S	missense	-0.0856555	-0.229342	0.0530332	0.000846505
Germline_vs_H1	A57T	missense	-0.182983	-0.00765026	-0.363315	0.000449285
Germline_vs_H1	A57V	missense	-0.392651	-0.195118	-0.595182	0.000522385
Germline_vs_H1	A57Y	missense	-1.24415	-0.845148	-1.64815	0.000388254
Germline_vs_H1	A57_	nonsense	-3.71113	-3.36589	-4.06136	0.000288949
Germline_vs_H1	A60A	silent	0.0835792	0.0545169	0.107643	0.000643757
Germline_vs_H1	A60C	missense	-1.73233	-1.66407	-1.80559	0.000562038
Germline_vs_H1	A60D	missense	-0.206657	-0.379691	-0.0386216	0.000351015
Germline_vs_H1	A60E	missense	-0.70179	-0.248796	-1.15978	0.000262399
Germline_vs_H1	A60F	missense	-1.77595	-1.75635	-1.80053	0.000745131
Germline_vs_H1	A60G	missense	-0.167854	-0.26737	-0.0733356	0.000762371
Germline_vs_H1	A60H	missense	-0.619436	-0.533476	-0.710394	0.000344119
Germline_vs_H1	A60I	missense	-1.32277	-1.25276	-1.39779	0.000570658
Germline_vs_H1	A60K	missense	-1.36394	-1.00469	-1.72818	0.000317569
Germline_vs_H1	A60L	missense	-1.25533	-1.07999	-1.43566	0.0011089
Germline_vs_H1	A60M	missense	-0.683281	-0.488037	-0.883522	0.000313431
Germline_vs_H1	A60N	missense	0.174269	0.0724612	0.271079	0.000403081
Germline_vs_H1	A60P	missense	-0.357345	-0.179011	-0.540677	0.000546521
Germline_vs_H1	A60Q	missense	-0.482069	-0.616182	-0.352953	0.000265158
Germline_vs_H1	A60R	missense	-1.40008	-1.23049	-1.57467	0.000977532
Germline_vs_H1	A60S	missense	-1.25475	-1.03475	-1.47976	0.00110408
Germline_vs_H1	A60T	missense	-3.21822	-3.05091	-3.39053	0.000579278
Germline_vs_H1	A60V	missense	-0.961333	-0.681114	-1.24655	0.000909949
Germline_vs_H1	A60W	missense	-2.64393	-2.6476	-2.64526	0.00037722
Germline_vs_H1	A60Y	missense	-1.56517	-1.61885	-1.5165	0.000564107
Germline_vs_H1	A60_	nonsense	-3.28347	-3.19689	-3.37504	0.000319293
Germline_vs_H1	A71A	silent	0.217777	0.161854	0.268702	0.000565831
Germline_vs_H1	A71C	missense	-0.575821	-0.641886	-0.514754	0.000390323
Germline_vs_H1	A71D	missense	-0.0934213	-0.134903	-0.0569373	0.0002424
Germline_vs_H1	A71F	missense	-0.143966	-0.285166	-0.00776373	0.000574796
Germline_vs_H1	A71G	missense	-0.570299	-0.672579	-0.473016	0.000734442
Germline_vs_H1	A71H	missense	-0.0531455	-0.075712	-0.0355773	0.000310672
Germline_vs_H1	A71I	missense	0.132752	-0.141549	0.402054	0.000376531
Germline_vs_H1	A71K	missense	-1.53941	-1.42386	-1.65995	0.00021585
Germline_vs_H1	A71L	missense	-0.0977177	0.034251	-0.234685	0.000999255
Germline_vs_H1	A71M	missense	0.162661	0.214352	0.105971	0.00027895
Germline_vs_H1	A71N	missense	-0.2305	-0.437696	-0.0283014	0.000315845
Germline_vs_H1	A71P	missense	-1.36551	-1.29302	-1.44299	0.000448596
Germline_vs_H1	A71Q	missense	-0.00321692	0.587233	-0.598665	0.000184473
Germline_vs_H1	A71R	missense	-0.772858	-0.903517	-0.647199	0.000813058
Germline_vs_H1	A71S	missense	-0.11331	0.117687	-0.349304	0.00101753
Germline_vs_H1	A71T	missense	-0.225839	-0.623584	0.166907	0.000491352
Germline_vs_H1	A71V	missense	0.0335744	-0.138319	0.200469	0.000512041
Germline_vs_H1	A71W	missense	-0.177982	-0.297668	-0.0632946	0.000347567
Germline_vs_H1	A71Y	missense	0.275323	0.269309	0.276338	0.000439631
Germline_vs_H1	A71_	nonsense	-3.25217	-3.22759	-3.28176	0.000298949
Germline_vs_H1	A78C	missense	-0.535719	-0.186978	-0.889459	0.000343084
Germline_vs_H1	A78D	missense	-3.14783	-3.25232	-3.04834	0.000323775
Germline_vs_H1	A78E	missense	-2.63464	-2.44646	-2.82782	0.000247572
Germline_vs_H1	A78F	missense	-0.620325	-0.0163847	-1.22926	0.000410322
Germline_vs_H1	A78G	missense	-0.836829	-0.866997	-0.811659	0.00061238
Germline_vs_H1	A78H	missense	-0.123868	-0.19117	-0.0615649	0.000352739
Germline_vs_H1	A78I	missense	-0.39144	-0.724284	-0.0635943	0.000136544
Germline_vs_H1	A78K	missense	-2.71026	-2.62106	-2.80446	0.000232401
Germline_vs_H1	A78L	missense	-0.56515	-0.568833	-0.566466	0.000730304
Germline_vs_H1	A78M	missense	0.127321	-0.0193475	0.268992	3.20672e-05
Germline_vs_H1	A78N	missense	-0.923397	-0.633128	-1.21866	0.000373772
Germline_vs_H1	A78P	missense	-2.13788	-2.13593	-2.14484	0.00039584
Germline_vs_H1	A78Q	missense	-1.72365	-1.69898	-1.75332	0.000247572
Germline_vs_H1	A78R	missense	-2.70433	-2.81077	-2.60289	0.000527902
Germline_vs_H1	A78S	missense	-0.137716	0.106367	-0.386796	0.00075651
Germline_vs_H1	A78T	missense	-0.0667361	-0.0908125	-0.0476579	0.000542384
Germline_vs_H1	A78V	missense	0.0448828	-0.0383987	0.123166	0.000491007
Germline_vs_H1	A78W	missense	-0.290995	0.168499	-0.755487	0.000220677
Germline_vs_H1	A78Y	missense	-0.0531805	-0.372439	0.261079	0.000361704
Germline_vs_H1	A78_	nonsense	-3.12989	-2.88161	-3.38317	0.000293087
Germline_vs_H1	A88A	silent	0.048743	-0.116021	0.208508	0.000253089
Germline_vs_H1	A88C	missense	-1.44077	-0.991946	-1.8946	0.000189989
Germline_vs_H1	A88D	missense	-2.96828	-2.94035	-3.00121	0.000176887
Germline_vs_H1	A88E	missense	-3.14767	-3.23045	-3.06989	0.000140682
Germline_vs_H1	A88F	missense	-1.65915	-1.25841	-2.06489	0.000205506
Germline_vs_H1	A88G	missense	-0.414397	0.102265	-0.936058	0.000372738
Germline_vs_H1	A88H	missense	-2.11877	-2.17692	-2.06562	0.000167577
Germline_vs_H1	A88I	missense	-3.14207	-2.96088	-3.32825	0.000226539
Germline_vs_H1	A88K	missense	-3.55479	-2.99042	-4.12415	0.000177576
Germline_vs_H1	A88L	missense	-3.30202	-3.01052	-3.59851	0.00045894
Germline_vs_H1	A88M	missense	-2.21017	-2.23613	-2.18921	0.000144475
Germline_vs_H1	A88N	missense	-2.44747	-2.50243	-2.39751	0.000205161
Germline_vs_H1	A88P	missense	-3.28716	-2.87306	-3.70626	0.00022447
Germline_vs_H1	A88Q	missense	-2.85461	-2.83199	-2.88222	0.000109994
Germline_vs_H1	A88R	missense	-3.20069	-3.17069	-3.23568	0.000296535
Germline_vs_H1	A88S	missense	-0.469618	-0.390676	-0.553557	0.000492386
Germline_vs_H1	A88T	missense	-1.68892	-1.58208	-1.80076	0.000310672
Germline_vs_H1	A88V	missense	-3.2817	-3.2004	-3.368	0.000325154
Germline_vs_H1	A88W	missense	-3.00488	-2.7332	-3.28156	0.000178956
Germline_vs_H1	A88Y	missense	-0.946452	-0.697406	-1.2005	0.000202403
Germline_vs_H1	A88_	nonsense	-3.80783	-3.12357	-4.4971	0.000146888
Germline_vs_H1	A93A	silent	-0.174131	-0.104615	-0.248644	0.000410667
Germline_vs_H1	A93C	missense	-0.92973	-0.645504	-1.21895	0.000338602
Germline_vs_H1	A93D	missense	-3.36725	-3.17024	-3.56925	0.000236539
Germline_vs_H1	A93E	missense	-3.3043	-3.16238	-3.45122	0.000157233
Germline_vs_H1	A93F	missense	-3.12754	-3.06146	-3.19862	0.000605484
Germline_vs_H1	A93G	missense	-0.981597	-0.603166	-1.36503	0.00047687
Germline_vs_H1	A93H	missense	-3.05322	-2.55739	-3.55406	0.000234815
Germline_vs_H1	A93I	missense	-3.17449	-3.32192	-3.03207	0.000386185
Germline_vs_H1	A93K	missense	-3.2711	-2.86347	-3.68372	0.000147923
Germline_vs_H1	A93L	missense	-3.17833	-3.07166	-3.28999	0.000786853
Germline_vs_H1	A93M	missense	-3.40371	-3.19568	-3.61674	0.000245848
Germline_vs_H1	A93N	missense	-2.03883	-2.09445	-1.9882	0.00027895
Germline_vs_H1	A93P	missense	-3.11763	-2.86068	-3.37958	0.000316534
Germline_vs_H1	A93Q	missense	-3.39545	-3.62196	-3.17395	0.000155853
Germline_vs_H1	A93R	missense	-3.76036	-3.02862	-4.4971	0.000561003
Germline_vs_H1	A93S	missense	-0.815745	-0.461165	-1.17532	0.000733408
Germline_vs_H1	A93T	missense	-0.424182	-0.401411	-0.451951	0.000382737
Germline_vs_H1	A93V	missense	-1.23237	-0.932114	-1.53762	0.000628931
Germline_vs_H1	A93W	missense	-3.30527	-2.99912	-3.61642	0.000220677
Germline_vs_H1	A93Y	missense	-3.13372	-2.77657	-3.49587	0.00036929
Germline_vs_H1	A93_	nonsense	-3.37211	-3.22334	-3.52588	0.000228953
Germline_vs_H1	A9A	silent	0.0970512	0.274691	-0.085587	0.000280329
Germline_vs_H1	A9C	missense	-0.245244	-0.204173	-0.291313	0.000246538
Germline_vs_H1	A9E	missense	0.084265	0.225956	-0.0624239	0.000128269
Germline_vs_H1	A9F	missense	-0.318257	-0.0450916	-0.59642	0.00037791
Germline_vs_H1	A9G	missense	0.0328213	-0.404957	0.465602	0.000315845
Germline_vs_H1	A9H	missense	0.0143058	0.0101195	0.0134938	0.000136199
Germline_vs_H1	A9I	missense	0.0998434	-0.10758	0.302269	0.000260675
Germline_vs_H1	A9K	missense	-0.128532	-0.311904	0.049842	0.000123097
Germline_vs_H1	A9L	missense	-0.0599591	-0.454315	0.329398	0.000515144
Germline_vs_H1	A9M	missense	-0.0795515	-0.080051	-0.0840501	0.000161715
Germline_vs_H1	A9N	missense	0.141692	0.18801	0.0903757	0.000194127
Germline_vs_H1	A9P	missense	-0.38864	0.202784	-0.985062	0.000168956
Germline_vs_H1	A9Q	missense	0.19083	-0.0159465	0.392608	9.27535e-05
Germline_vs_H1	A9R	missense	0.144248	0.0445114	0.238987	0.000355842
Germline_vs_H1	A9S	missense	-0.247629	0.00127017	-0.501527	0.000457216
Germline_vs_H1	A9T	missense	0.0189155	-0.0530271	0.0858599	0.00024309
Germline_vs_H1	A9V	missense	0.0349274	-0.0626552	0.127512	0.000426183
Germline_vs_H1	A9W	missense	0.153669	-0.170693	0.473033	0.000175507
Germline_vs_H1	A9Y	missense	-0.352978	-0.639824	-0.0711308	0.000266537
Germline_vs_H1	A9_	nonsense	-3.11811	-3.13241	-3.10881	0.000168267
Germline_vs_H1	C22A	missense	-3.01558	-2.92241	-3.11376	0.000288605
Germline_vs_H1	C22C	silent	-0.00987242	0.00524825	-0.0299913	0.000289639
Germline_vs_H1	C22D	missense	-3.82571	-3.29833	-4.35809	0.000194127
Germline_vs_H1	C22E	missense	-4.18057	-3.86904	-4.4971	0.000110339
Germline_vs_H1	C22F	missense	-3.59451	-3.13594	-4.05808	0.000435148
Germline_vs_H1	C22G	missense	-3.61857	-2.87309	-4.36905	0.000404115
Germline_vs_H1	C22H	missense	-3.33684	-3.14363	-3.53504	0.000221022
Germline_vs_H1	C22I	missense	-3.18447	-2.951	-3.42294	0.000202747
Germline_vs_H1	C22K	missense	-3.28575	-3.10123	-3.47528	7.44786e-05
Germline_vs_H1	C22L	missense	-3.35317	-3.15607	-3.55526	0.000627207
Germline_vs_H1	C22M	missense	-3.27067	-3.47708	-3.06925	0.000103443
Germline_vs_H1	C22N	missense	-2.84352	-2.83087	-2.86117	0.000186541
Germline_vs_H1	C22P	missense	-3.26619	-3.23556	-3.30181	0.000263434
Germline_vs_H1	C22Q	missense	-3.2586	-3.0695	-3.4527	0.000122407
Germline_vs_H1	C22R	missense	-3.20295	-3.07556	-3.33534	0.000412391
Germline_vs_H1	C22S	missense	-3.11753	-2.95276	-3.28731	0.000471353
Germline_vs_H1	C22T	missense	-3.31256	-3.32987	-3.30026	0.000210333
Germline_vs_H1	C22V	missense	-3.70015	-2.9082	-4.4971	0.000415839
Germline_vs_H1	C22W	missense	-3.41769	-2.34328	-4.4971	0.000159991
Germline_vs_H1	C22Y	missense	-3.68929	-2.88648	-4.4971	0.000314465
Germline_vs_H1	C22_	nonsense	-3.21761	-3.31501	-3.12522	0.000156888
Germline_vs_H1	C92A	missense	-2.54879	-2.30269	-2.79988	0.000157233
Germline_vs_H1	C92D	missense	-2.89069	-3.23588	-2.5505	0.000161026
Germline_vs_H1	C92E	missense	-2.8978	-2.40076	-3.39984	0.000111373
Germline_vs_H1	C92F	missense	-3.35645	-2.99874	-3.71917	0.000316879
Germline_vs_H1	C92G	missense	-3.78855	-3.08499	-4.4971	0.000189989
Germline_vs_H1	C92H	missense	-3.30075	-2.98853	-3.61797	0.000211023
Germline_vs_H1	C92I	missense	-3.07516	-2.88833	-3.26699	0.000276536
Germline_vs_H1	C92K	missense	-4.45556	-4.41903	-4.4971	0.000118614
Germline_vs_H1	C92L	missense	-3.39755	-3.30532	-3.49478	0.00044032
Germline_vs_H1	C92M	missense	-3.05581	-3.13338	-2.98325	0.000122752
Germline_vs_H1	C92N	missense	-3.20606	-2.83381	-3.58332	0.00024378
Germline_vs_H1	C92P	missense	-3.56574	-2.63938	-4.4971	0.000227918
Germline_vs_H1	C92Q	missense	-3.72115	-3.12853	-4.31876	9.13742e-05
Germline_vs_H1	C92R	missense	-2.89245	-2.71103	-3.07886	0.000314465
Germline_vs_H1	C92S	missense	-3.06883	-2.86444	-3.27822	0.000446872
Germline_vs_H1	C92T	missense	-3.23672	-3.08638	-3.39206	0.000222401
Germline_vs_H1	C92V	missense	-3.10359	-3.22507	-2.98709	0.000223091
Germline_vs_H1	C92W	missense	-3.60475	-2.7174	-4.4971	0.000127924
Germline_vs_H1	C92Y	missense	-3.08103	-3.11209	-3.05497	0.000274812
Germline_vs_H1	C92_	nonsense	-3.14069	-3.31514	-2.97124	0.000124821
Germline_vs_H1	D101A	missense	0.158432	-0.0363275	0.348194	0.000364118
Germline_vs_H1	D101C	missense	0.0558472	0.130037	-0.0233413	0.000316189
Germline_vs_H1	D101E	missense	-0.0231469	-0.297945	0.246653	0.000177921
Germline_vs_H1	D101F	missense	-0.433819	-0.773558	-0.0990787	0.000355842
Germline_vs_H1	D101G	missense	-0.0167561	-0.0141586	-0.0243519	0.000535832
Germline_vs_H1	D101H	missense	-0.770327	-0.671881	-0.87377	0.0002524
Germline_vs_H1	D101I	missense	-1.22614	-0.785512	-1.67176	0.000348601
Germline_vs_H1	D101K	missense	-0.713499	-1.38093	-0.0510702	0.000191713
Germline_vs_H1	D101L	missense	-0.848623	-0.441883	-1.26036	0.000631689
Germline_vs_H1	D101M	missense	-0.0404615	0.347288	-0.43321	0.000204816
Germline_vs_H1	D101N	missense	0.375124	0.448228	0.297022	0.000257917
Germline_vs_H1	D101P	missense	-0.694259	-0.174773	-1.21874	0.000331016
Germline_vs_H1	D101Q	missense	-0.0152111	-0.250877	0.215456	0.000145854
Germline_vs_H1	D101R	missense	-1.20471	-1.2998	-1.11462	0.000509627
Germline_vs_H1	D101S	missense	0.0140036	0.149424	-0.126415	0.000753751
Germline_vs_H1	D101T	missense	0.00284516	-0.108472	0.109164	0.000411701
Germline_vs_H1	D101V	missense	-0.888844	-0.898972	-0.883714	0.000508592
Germline_vs_H1	D101W	missense	-1.01072	-1.15355	-0.872893	0.000175507
Germline_vs_H1	D101Y	missense	-0.600702	-0.769576	-0.436826	0.000315155
Germline_vs_H1	D101_	nonsense	-3.29662	-2.96905	-3.6292	0.000167232
Germline_vs_H1	D72A	missense	-1.25296	-1.6414	-0.869515	0.000357911
Germline_vs_H1	D72C	missense	-1.54121	-1.42342	-1.66399	0.000357911
Germline_vs_H1	D72D	silent	-0.145399	0.0633365	-0.359132	0.000423425
Germline_vs_H1	D72E	missense	-0.876042	-0.471916	-1.28517	0.000243435
Germline_vs_H1	D72F	missense	-2.15795	-2.13886	-2.18203	0.000436872
Germline_vs_H1	D72G	missense	-1.65338	-1.48489	-1.82687	0.000598243
Germline_vs_H1	D72H	missense	-0.550517	-0.922543	-0.183489	0.000277226
Germline_vs_H1	D72I	missense	-1.71341	-1.60074	-1.83109	0.000364463
Germline_vs_H1	D72K	missense	-1.24209	-0.999885	-1.48929	0.000312052
Germline_vs_H1	D72L	missense	-2.19354	-1.92644	-2.46563	0.000782715
Germline_vs_H1	D72M	missense	-1.41095	-1.85022	-0.976676	0.000274468
Germline_vs_H1	D72N	missense	0.160874	0.210875	0.105875	0.000318258
Germline_vs_H1	D72P	missense	-2.63868	-2.56194	-2.72041	0.000245159
Germline_vs_H1	D72Q	missense	-1.15927	-0.664597	-1.65893	0.000229298
Germline_vs_H1	D72R	missense	-1.81992	-1.51885	-2.12599	0.000679273
Germline_vs_H1	D72S	missense	-0.511188	-0.383175	-0.644199	0.000736166
Germline_vs_H1	D72T	missense	-1.29748	-0.56672	-2.03324	0.000249297
Germline_vs_H1	D72V	missense	-1.54058	-1.25365	-1.8325	0.000624103
Germline_vs_H1	D72W	missense	-2.49008	-2.3229	-2.66226	0.000284812
Germline_vs_H1	D72Y	missense	-2.01047	-2.05329	-1.97264	0.000382048
Germline_vs_H1	D72_	nonsense	-3.58164	-3.20951	-3.95877	0.000267916
Germline_vs_H1	D86A	missense	-3.07643	-3.1602	-2.99767	0.000226884
Germline_vs_H1	D86C	missense	-3.09944	-2.89741	-3.30647	0.000178956
Germline_vs_H1	D86D	silent	-0.167717	-0.699436	0.359003	0.000173094
Germline_vs_H1	D86E	missense	-1.26145	-0.955753	-1.57215	0.00013482
Germline_vs_H1	D86F	missense	-3.40661	-3.34338	-3.47485	0.000246883
Germline_vs_H1	D86G	missense	-2.87374	-2.80245	-2.95003	0.000388254
Germline_vs_H1	D86H	missense	-3.60333	-3.92182	-3.28983	0.000134475
Germline_vs_H1	D86I	missense	-4.06218	-3.63225	-4.4971	0.000196541
Germline_vs_H1	D86K	missense	-3.9257	-3.35929	-4.4971	0.00012551
Germline_vs_H1	D86L	missense	-2.99554	-3.06441	-2.93167	0.000471698
Germline_vs_H1	D86M	missense	-3.09524	-3.13322	-3.06225	0.000158267
Germline_vs_H1	D86N	missense	-3.82465	-3.1572	-4.4971	0.000186197
Germline_vs_H1	D86P	missense	-3.0456	-2.85363	-3.24256	0.0001893
Germline_vs_H1	D86Q	missense	-4.01807	-4.41903	-3.62211	9.44775e-05
Germline_vs_H1	D86R	missense	-3.55485	-3.19258	-3.92212	0.000413425
Germline_vs_H1	D86S	missense	-2.82657	-2.76642	-2.89173	0.00041377
Germline_vs_H1	D86T	missense	-3.11491	-3.11007	-3.12476	0.000215505
Germline_vs_H1	D86V	missense	-3.14386	-3.04944	-3.24328	0.000387909
Germline_vs_H1	D86W	missense	-3.51434	-3.58473	-3.44895	0.000151026
Germline_vs_H1	D86Y	missense	-3.32955	-3.34	-3.3241	0.000209299
Germline_vs_H1	D86_	nonsense	-3.7083	-3.21281	-4.20878	0.000146888
Germline_vs_H1	E10A	missense	-0.240855	-0.293597	-0.193112	0.000216195
Germline_vs_H1	E10C	missense	-0.527184	-0.0700717	-0.989294	0.000268951
Germline_vs_H1	E10D	missense	0.290963	0.476003	0.100925	0.000186541
Germline_vs_H1	E10E	silent	0.0236686	-0.0956627	0.138002	0.000202403
Germline_vs_H1	E10F	missense	-0.198301	0.0241606	-0.42576	0.000326878
Germline_vs_H1	E10G	missense	0.132125	0.0857513	0.1735	0.000382048
Germline_vs_H1	E10H	missense	-0.314665	-0.730499	0.0961704	0.000122407
Germline_vs_H1	E10I	missense	0.200819	0.0772198	0.319419	0.000204816
Germline_vs_H1	E10K	missense	-0.465591	-0.178151	-0.758028	0.000135855
Germline_vs_H1	E10L	missense	-0.423276	-0.356282	-0.495269	0.000493421
Germline_vs_H1	E10M	missense	-0.181098	-0.696506	0.329312	0.000157577
Germline_vs_H1	E10N	missense	0.192298	0.170318	0.20928	0.000182748
Germline_vs_H1	E10P	missense	-0.190866	-0.447579	0.0608494	0.000120338
Germline_vs_H1	E10Q	missense	0.0476992	0.195857	-0.105457	7.68923e-05
Germline_vs_H1	E10R	missense	-0.425595	0.0288155	-0.885005	0.000347222
Germline_vs_H1	E10S	missense	0.00453356	-0.0372763	0.0413452	0.000435493
Germline_vs_H1	E10T	missense	-0.681815	-0.189112	-1.17952	0.000199989
Germline_vs_H1	E10V	missense	-0.128098	-0.410889	0.149695	0.00042239
Germline_vs_H1	E10W	missense	-0.666163	-0.459259	-0.878066	0.000210678
Germline_vs_H1	E10Y	missense	-0.455996	-0.123522	-0.793467	0.000238607
Germline_vs_H1	E10_	nonsense	-3.43759	-2.69951	-4.18067	0.000193782
Germline_vs_H1	E46A	missense	-2.97195	-3.02156	-2.92732	0.000526178
Germline_vs_H1	E46C	missense	-2.9438	-2.64352	-3.24907	0.0003786
Germline_vs_H1	E46D	missense	-1.96311	-1.869	-2.06222	0.000348601
Germline_vs_H1	E46E	silent	0.074979	0.145629	-0.000668841	0.000304121
Germline_vs_H1	E46F	missense	-3.18777	-3.03271	-3.34783	0.000528936
Germline_vs_H1	E46G	missense	-3.17235	-2.90218	-3.44752	0.000596863
Germline_vs_H1	E46H	missense	-3.00118	-2.84316	-3.16421	0.000366876
Germline_vs_H1	E46I	missense	-1.98723	-1.9053	-2.07416	0.000487559
Germline_vs_H1	E46K	missense	-3.16495	-2.86131	-3.47359	0.000314465
Germline_vs_H1	E46L	missense	-2.73283	-2.62273	-2.84793	0.000958223
Germline_vs_H1	E46M	missense	-2.1521	-2.15217	-2.15702	0.000302397
Germline_vs_H1	E46N	missense	-3.07386	-2.80638	-3.34635	0.000497559
Germline_vs_H1	E46P	missense	-3.15123	-2.97808	-3.32937	0.000607897
Germline_vs_H1	E46Q	missense	-0.615447	-0.467506	-0.768385	0.00024309
Germline_vs_H1	E46R	missense	-2.99696	-2.83808	-3.16083	0.000727891
Germline_vs_H1	E46S	missense	-2.58558	-2.59722	-2.57893	0.000976842
Germline_vs_H1	E46T	missense	-1.52883	-1.39233	-1.67032	0.000797887
Germline_vs_H1	E46V	missense	-1.42428	-1.30879	-1.54476	0.000649964
Germline_vs_H1	E46W	missense	-3.41345	-3.27411	-3.55779	0.000282053
Germline_vs_H1	E46Y	missense	-2.982	-2.83736	-3.13164	0.000467215
Germline_vs_H1	E46_	nonsense	-3.26928	-3.15864	-3.38493	0.000282398
Germline_vs_H1	E81A	missense	-1.61211	-1.50228	-1.72694	0.000200679
Germline_vs_H1	E81C	missense	-1.45929	-1.41575	-1.50784	0.000353773
Germline_vs_H1	E81D	missense	-0.159242	-0.195012	-0.128471	0.000137923
Germline_vs_H1	E81E	silent	0.309083	0.309534	0.303634	0.0001793
Germline_vs_H1	E81F	missense	-1.58853	-1.61004	-1.57202	0.000416184
Germline_vs_H1	E81G	missense	-2.64233	-2.45873	-2.83092	0.000376876
Germline_vs_H1	E81H	missense	-1.01846	-1.42241	-0.619496	0.000135165
Germline_vs_H1	E81I	missense	-0.627993	-0.652734	-0.608249	0.000190334
Germline_vs_H1	E81K	missense	-1.37848	-0.676037	-2.08592	0.000104477
Germline_vs_H1	E81L	missense	-1.19459	-1.06773	-1.32645	0.000398943
Germline_vs_H1	E81M	missense	-0.720978	-0.937788	-0.509166	0.000105511
Germline_vs_H1	E81N	missense	-1.33087	-1.59135	-1.0754	0.000200679
Germline_vs_H1	E81P	missense	-2.90409	-3.08953	-2.72366	0.0001893
Germline_vs_H1	E81Q	missense	-0.953004	-0.521534	-1.38947	7.99956e-05
Germline_vs_H1	E81R	missense	-1.74427	-1.45353	-2.04001	0.000330671
Germline_vs_H1	E81S	missense	-0.950884	-1.19681	-0.709954	0.000587554
Germline_vs_H1	E81V	missense	-0.698078	-0.513208	-0.887945	0.000316189
Germline_vs_H1	E81W	missense	-1.18728	-0.969213	-1.41035	0.000147923
Germline_vs_H1	E81Y	missense	-0.604406	-0.320509	-0.8933	0.000318258
Germline_vs_H1	E81_	nonsense	-3.54447	-2.59683	-4.4971	0.000145164
Germline_vs_H1	E85A	missense	-0.226092	-0.410782	-0.0464005	0.00016275
Germline_vs_H1	E85D	missense	0.039096	-0.0578437	0.131037	9.13742e-05
Germline_vs_H1	E85E	silent	-0.04661	-0.344034	0.245816	0.000160336
Germline_vs_H1	E85F	missense	-1.61865	-1.97874	-1.26357	0.000158957
Germline_vs_H1	E85G	missense	-0.174957	-0.302118	-0.0527952	0.000288605
Germline_vs_H1	E85H	missense	-1.09347	-0.631436	-1.5605	7.72371e-05
Germline_vs_H1	E85I	missense	-0.667919	-0.839866	-0.500971	0.000115511
Germline_vs_H1	E85K	missense	-1.00207	-0.944713	-1.06442	0.000112408
Germline_vs_H1	E85L	missense	-0.980999	-0.628623	-1.33837	0.000303087
Germline_vs_H1	E85M	missense	-0.620692	-0.328126	-0.918256	0.000113097
Germline_vs_H1	E85N	missense	0.0959355	0.0677867	0.119086	0.000125855
Germline_vs_H1	E85P	missense	-1.3663	-1.29147	-1.44612	0.00014344
Germline_vs_H1	E85Q	missense	-0.0558385	-0.226117	0.109442	6.37896e-05
Germline_vs_H1	E85R	missense	-1.416	-1.0828	-1.7542	0.000292053
Germline_vs_H1	E85S	missense	-0.722606	-0.0457887	-1.40442	0.000333085
Germline_vs_H1	E85T	missense	-0.38918	-0.437933	-0.345424	0.000183438
Germline_vs_H1	E85V	missense	-1.11411	-0.808581	-1.42464	0.000274468
Germline_vs_H1	E85W	missense	-1.46672	-1.63006	-1.30838	0.000130682
Germline_vs_H1	E85Y	missense	-1.42037	-1.04829	-1.79744	0.000129303
Germline_vs_H1	E85_	nonsense	-3.46082	-3.05797	-3.86866	0.000122407
Germline_vs_H1	F29A	missense	-1.31808	-0.960597	-1.68056	0.000231711
Germline_vs_H1	F29C	missense	-2.94003	-2.85845	-3.02662	0.000245504
Germline_vs_H1	F29D	missense	-2.06169	-2.18399	-1.94439	0.000109304
Germline_vs_H1	F29E	missense	-1.57985	-1.76743	-1.39727	2.82743e-05
Germline_vs_H1	F29F	silent	-0.120648	-0.0194301	-0.226864	0.000572727
Germline_vs_H1	F29G	missense	-1.55961	-1.37893	-1.74528	0.000394116
Germline_vs_H1	F29H	missense	-1.34679	-1.06518	-1.6334	2.68951e-05
Germline_vs_H1	F29I	missense	-0.406602	-0.284824	-0.533378	0.00036929
Germline_vs_H1	F29K	missense	-1.61305	-0.40019	-2.8309	4.06874e-05
Germline_vs_H1	F29L	missense	0.0115956	-0.129803	0.147996	0.000355153
Germline_vs_H1	F29M	missense	-0.396676	-0.499625	-0.298725	0.000157922
Germline_vs_H1	F29N	missense	-3.26128	-3.00403	-3.52353	0.000270675
Germline_vs_H1	F29P	missense	-1.63072	-1.55262	-1.71381	0.000127234
Germline_vs_H1	F29R	missense	-2.33394	-2.52746	-2.14543	0.000117235
Germline_vs_H1	F29S	missense	-1.72865	-1.77568	-1.68661	0.000419977
Germline_vs_H1	F29T	missense	-1.45977	-1.09131	-1.83322	0.000281019
Germline_vs_H1	F29V	missense	-0.681901	-0.639201	-0.7296	0.000435493
Germline_vs_H1	F29W	missense	-0.873342	-0.955871	-0.79581	0.000107925
Germline_vs_H1	F29Y	missense	-0.774672	-0.765732	-0.788611	0.000322051
Germline_vs_H1	F29_	nonsense	-3.02122	-2.4341	-3.61334	3.62049e-05
Germline_vs_H1	F54A	missense	-3.05746	-2.83416	-3.28577	0.000483421
Germline_vs_H1	F54C	missense	-3.03456	-2.82745	-3.24668	0.000329637
Germline_vs_H1	F54D	missense	-3.144	-3.00339	-3.28961	0.000220677
Germline_vs_H1	F54E	missense	-3.16393	-3.37936	-2.9535	0.000265847
Germline_vs_H1	F54F	silent	-0.101316	-0.0875199	-0.12011	0.000431355
Germline_vs_H1	F54G	missense	-2.99055	-2.8027	-3.18339	0.000712374
Germline_vs_H1	F54H	missense	-3.74327	-3.58656	-3.90499	0.000247917
Germline_vs_H1	F54I	missense	-2.92998	-2.65623	-3.20873	0.000358946
Germline_vs_H1	F54K	missense	-3.3026	-3.39714	-3.21305	0.000281708
Germline_vs_H1	F54L	missense	-0.657457	-0.639123	-0.68079	0.000790646
Germline_vs_H1	F54M	missense	-0.537757	-0.575762	-0.504751	0.000255503
Germline_vs_H1	F54N	missense	-3.25208	-3.20297	-3.30619	0.000307569
Germline_vs_H1	F54P	missense	-3.4944	-3.06892	-3.92489	0.000415494
Germline_vs_H1	F54Q	missense	-3.12253	-2.99776	-3.25231	0.000221367
Germline_vs_H1	F54R	missense	-2.98582	-2.97214	-3.00451	0.000785129
Germline_vs_H1	F54S	missense	-3.13503	-3.00988	-3.26518	0.000740993
Germline_vs_H1	F54T	missense	-3.05044	-3.0297	-3.07617	0.000499627
Germline_vs_H1	F54V	missense	-3.21701	-2.89579	-3.54322	0.000585485
Germline_vs_H1	F54W	missense	0.164651	-0.163921	0.488226	0.000268606
Germline_vs_H1	F54Y	missense	-2.07585	-1.99162	-2.16508	0.000315845
Germline_vs_H1	F54_	nonsense	-3.37495	-3.26853	-3.48636	0.000269985
Germline_vs_H1	F63A	missense	-0.720364	-0.563537	-0.882189	0.000679273
Germline_vs_H1	F63C	missense	-1.9724	-1.8445	-2.10531	0.000538936
Germline_vs_H1	F63D	missense	-1.85937	-1.98736	-1.73638	0.00046756
Germline_vs_H1	F63E	missense	-1.63998	-1.85824	-1.42671	0.00027964
Germline_vs_H1	F63F	silent	-0.129301	0.153968	-0.417569	0.00066548
Germline_vs_H1	F63G	missense	-1.89488	-1.82789	-1.96687	0.000880641
Germline_vs_H1	F63H	missense	-0.10069	-0.0712904	-0.135088	0.000442389
Germline_vs_H1	F63I	missense	-0.616403	-0.795275	-0.442529	0.00056652
Germline_vs_H1	F63K	missense	-2.22944	-2.37078	-2.09308	0.000316189
Germline_vs_H1	F63L	missense	-0.4651	-0.462433	-0.472765	0.00111752
Germline_vs_H1	F63M	missense	-0.390224	-0.674309	-0.111137	0.000369635
Germline_vs_H1	F63N	missense	-1.05948	-0.786178	-1.33778	0.000481008
Germline_vs_H1	F63P	missense	-2.54141	-2.54551	-2.54231	0.000559279
Germline_vs_H1	F63Q	missense	-1.0761	-0.897188	-1.26001	0.000319637
Germline_vs_H1	F63R	missense	-1.87335	-1.80558	-1.94611	0.000883744
Germline_vs_H1	F63S	missense	-0.821369	-0.647093	-1.00064	0.00120304
Germline_vs_H1	F63T	missense	-0.975379	-0.835868	-1.11989	0.000619966
Germline_vs_H1	F63V	missense	-0.79645	-0.722236	-0.875662	0.000939603
Germline_vs_H1	F63W	missense	-0.438884	0.202965	-1.08573	0.000322396
Germline_vs_H1	F63Y	missense	-0.034457	-0.330125	0.256212	0.000517902
Germline_vs_H1	F63_	nonsense	-3.23709	-3.06782	-3.41136	0.000311017
Germline_vs_H1	G96A	missense	0.369554	0.280768	0.453342	0.000363773
Germline_vs_H1	G96C	missense	-0.809453	-0.439393	-1.18451	0.000363083
Germline_vs_H1	G96D	missense	-0.848814	-0.604804	-1.09782	0.000232401
Germline_vs_H1	G96E	missense	-1.5358	-1.41779	-1.6588	0.00015275
Germline_vs_H1	G96F	missense	-0.681203	-0.641328	-0.726076	0.000635137
Germline_vs_H1	G96G	silent	0.375182	0.343991	0.401375	0.000493766
Germline_vs_H1	G96H	missense	-0.358078	-0.182231	-0.538922	0.000226194
Germline_vs_H1	G96I	missense	0.0995362	0.106792	0.0872821	0.000366187
Germline_vs_H1	G96K	missense	-0.0250264	0.470241	-0.525291	0.000152061
Germline_vs_H1	G96L	missense	-0.0255399	0.0716662	-0.127744	0.000844436
Germline_vs_H1	G96M	missense	0.16122	0.0118214	0.305621	0.000198265
Germline_vs_H1	G96N	missense	-0.613692	-0.103186	-1.1292	0.000248262
Germline_vs_H1	G96P	missense	-2.19062	-2.18473	-2.2015	0.000264123
Germline_vs_H1	G96Q	missense	0.156529	0.140501	0.167559	0.000138268
Germline_vs_H1	G96R	missense	-0.361551	-0.557436	-0.170665	0.000584106
Germline_vs_H1	G96S	missense	-0.0764074	0.0536196	-0.211433	0.000612725
Germline_vs_H1	G96T	missense	0.0476931	-0.0456641	0.136052	0.00027964
Germline_vs_H1	G96V	missense	0.160819	0.130994	0.185646	0.000611001
Germline_vs_H1	G96W	missense	-0.237658	0.0208233	-0.501137	0.000284467
Germline_vs_H1	G96Y	missense	-0.331851	-0.743579	0.0748785	0.000356187
Germline_vs_H1	G96_	nonsense	-3.32179	-3.10603	-3.54256	0.000244124
Germline_vs_H1	G100cA	missense	-1.20173	-0.769146	-1.63932	0.000430321
Germline_vs_H1	G100cC	missense	-2.70537	-2.59454	-2.8212	0.000298604
Germline_vs_H1	G100cD	missense	-3.02051	-2.57157	-3.47445	0.000268951
Germline_vs_H1	G100cE	missense	-2.04776	-1.96685	-2.13368	0.000187576
Germline_vs_H1	G100cF	missense	-2.51406	-2.45305	-2.58008	0.000403081
Germline_vs_H1	G100cG	silent	-0.178141	-0.0891824	-0.272097	0.000669618
Germline_vs_H1	G100cH	missense	-2.0625	-2.01618	-2.11382	0.000246883
Germline_vs_H1	G100cI	missense	-3.36817	-2.95462	-3.78671	0.000358256
Germline_vs_H1	G100cK	missense	-3.11132	-3.07258	-3.15505	0.00021516
Germline_vs_H1	G100cL	missense	-3.04106	-3.03865	-3.04847	0.000598587
Germline_vs_H1	G100cM	missense	-2.28363	-2.44358	-2.12869	0.000208609
Germline_vs_H1	G100cN	missense	-2.51281	-2.74556	-2.28506	0.000285501
Germline_vs_H1	G100cP	missense	-0.492686	-0.34749	-0.64288	0.000191369
Germline_vs_H1	G100cR	missense	-3.18117	-3.18791	-3.17942	0.000581002
Germline_vs_H1	G100cS	missense	-1.62486	-1.72998	-1.52475	0.000744441
Germline_vs_H1	G100cT	missense	-3.04942	-2.75551	-3.34833	0.000419632
Germline_vs_H1	G100cV	missense	-3.17868	-3.05048	-3.31189	0.000521006
Germline_vs_H1	G100cW	missense	-2.45312	-2.031	-2.88025	0.000218264
Germline_vs_H1	G100cY	missense	-2.25177	-2.06047	-2.44808	0.00030619
Germline_vs_H1	G100c_	nonsense	-3.77436	-3.91499	-3.63872	0.000196886
Germline_vs_H1	G104A	missense	-0.707007	-0.353542	-1.06547	0.000500317
Germline_vs_H1	G104C	missense	-2.33021	-2.42626	-2.23916	0.000380324
Germline_vs_H1	G104D	missense	-1.11175	-0.863127	-1.36537	0.000265503
Germline_vs_H1	G104E	missense	-3.18604	-3.21195	-3.16513	0.00021516
Germline_vs_H1	G104F	missense	-3.45549	-2.94132	-3.97465	0.000319637
Germline_vs_H1	G104G	silent	-0.0361864	-0.284589	0.207218	0.000982704
Germline_vs_H1	G104H	missense	-3.52404	-3.26765	-3.78543	0.000203092
Germline_vs_H1	G104I	missense	-3.71473	-2.93736	-4.4971	0.000262399
Germline_vs_H1	G104K	missense	-3.06428	-2.51718	-3.61638	0.000181024
Germline_vs_H1	G104L	missense	-3.00958	-2.8907	-3.13346	0.000632723
Germline_vs_H1	G104M	missense	-2.85278	-2.68001	-3.03054	0.00021516
Germline_vs_H1	G104N	missense	-2.0932	-2.17678	-2.01462	0.000184817
Germline_vs_H1	G104P	missense	-3.45076	-3.14115	-3.76536	0.000325154
Germline_vs_H1	G104Q	missense	-2.6358	-2.52892	-2.74768	0.000198265
Germline_vs_H1	G104R	missense	-3.08177	-3.05208	-3.11647	0.000708237
Germline_vs_H1	G104S	missense	-0.966699	-0.581013	-1.35738	0.00056652
Germline_vs_H1	G104T	missense	-1.88606	-1.75718	-2.01993	0.000334464
Germline_vs_H1	G104V	missense	-3.07558	-3.05268	-3.10347	0.000602725
Germline_vs_H1	G104W	missense	-2.56904	-2.48178	-2.66129	0.000314465
Germline_vs_H1	G104Y	missense	-2.39885	-2.20412	-2.59859	0.000264468
Germline_vs_H1	G104_	nonsense	-3.3992	-3.22086	-3.58255	0.000231022
Germline_vs_H1	G106A	missense	-2.06698	-2.31169	-1.82726	0.000327913
Germline_vs_H1	G106C	missense	-3.01329	-2.72985	-3.30174	0.000289639
Germline_vs_H1	G106D	missense	-3.19585	-2.94753	-3.44918	0.000271709
Germline_vs_H1	G106E	missense	-3.6599	-2.98171	-4.34309	0.000185507
Germline_vs_H1	G106F	missense	-3.29192	-3.29781	-3.29104	0.000477905
Germline_vs_H1	G106G	silent	-0.00100903	0.027264	-0.0342803	0.0007372
Germline_vs_H1	G106H	missense	-3.18041	-3.04372	-3.3221	0.00017999
Germline_vs_H1	G106I	missense	-3.33134	-3.03738	-3.63029	0.000335154
Germline_vs_H1	G106K	missense	-4.12844	-4.41903	-3.84285	0.000146544
Germline_vs_H1	G106L	missense	-3.32253	-3.233	-3.41706	0.000698582
Germline_vs_H1	G106M	missense	-3.78517	-3.07823	-4.4971	0.000176197
Germline_vs_H1	G106N	missense	-3.30553	-3.08427	-3.5318	0.000258606
Germline_vs_H1	G106P	missense	-2.551	-2.55513	-2.55187	0.000124476
Germline_vs_H1	G106Q	missense	-4.08144	-4.41903	-3.74886	0.000133441
Germline_vs_H1	G106R	missense	-3.16344	-2.94595	-3.38593	0.00052135
Germline_vs_H1	G106S	missense	-1.99566	-1.84347	-2.15285	0.000552728
Germline_vs_H1	G106T	missense	-2.85552	-2.84306	-2.87298	8.79262e-05
Germline_vs_H1	G106V	missense	-3.29152	-3.29477	-3.29327	0.000560314
Germline_vs_H1	G106W	missense	-3.0152	-2.90735	-3.12805	0.000188265
Germline_vs_H1	G106Y	missense	-3.09538	-2.79119	-3.40456	0.000346188
Germline_vs_H1	G106_	nonsense	-3.07287	-3.08282	-3.06792	0.000193438
Germline_vs_H1	G15A	missense	-0.553513	-0.853195	-0.258829	0.000257227
Germline_vs_H1	G15C	missense	-0.126899	-0.0247179	-0.234078	0.000276192
Germline_vs_H1	G15D	missense	0.270217	0.372679	0.162758	0.000187576
Germline_vs_H1	G15F	missense	-0.647008	0.00548523	-1.3045	0.000308948
Germline_vs_H1	G15G	silent	-0.120741	-0.113652	-0.132828	0.000430666
Germline_vs_H1	G15H	missense	0.16448	0.0822929	0.241669	0.000163439
Germline_vs_H1	G15I	missense	-0.5736	-0.792563	-0.359636	0.000259986
Germline_vs_H1	G15K	missense	-0.0112621	-0.0673899	0.0398676	0.000175507
Germline_vs_H1	G15L	missense	-0.206389	-0.214802	-0.202975	0.000525143
Germline_vs_H1	G15M	missense	-0.573882	0.0659862	-1.21875	0.000180335
Germline_vs_H1	G15N	missense	-0.515134	-0.506019	-0.529246	0.000222401
Germline_vs_H1	G15P	missense	-2.01655	-2.01821	-2.01988	0.000214816
Germline_vs_H1	G15Q	missense	-0.435458	-0.44898	-0.426934	0.000143096
Germline_vs_H1	G15R	missense	-0.427086	-0.301724	-0.557447	0.000433079
Germline_vs_H1	G15S	missense	-0.532948	-0.275247	-0.795646	0.000533419
Germline_vs_H1	G15T	missense	-0.849806	-0.880904	-0.823707	0.000292742
Germline_vs_H1	G15V	missense	-0.764187	-0.53204	-1.00133	0.000415494
Germline_vs_H1	G15W	missense	-0.0812271	0.171758	-0.33921	0.000205851
Germline_vs_H1	G15Y	missense	-0.458514	-0.720681	-0.201345	0.000300673
Germline_vs_H1	G26A	missense	-0.242356	-0.555301	0.0655896	0.000392047
Germline_vs_H1	G26C	missense	-1.97674	-2.0804	-1.87809	0.000378255
Germline_vs_H1	G26D	missense	-0.526129	-0.378986	-0.67827	0.000285846
Germline_vs_H1	G26E	missense	-0.534685	-0.658056	-0.416313	0.000192748
Germline_vs_H1	G26F	missense	-0.844887	-0.568423	-1.12635	0.000461699
Germline_vs_H1	G26G	silent	-0.0309606	-0.0474178	-0.0195017	0.000750993
Germline_vs_H1	G26H	missense	-0.583998	-0.569002	-0.603993	0.000166887
Germline_vs_H1	G26I	missense	-0.736573	-0.65572	-0.822425	0.000419977
Germline_vs_H1	G26K	missense	-0.392242	0.0326898	-0.822172	0.000273778
Germline_vs_H1	G26L	missense	-0.979951	-0.764991	-1.19991	0.000648585
Germline_vs_H1	G26M	missense	-0.642519	-0.454266	-0.835769	0.000301363
Germline_vs_H1	G26N	missense	-1.81273	-1.95533	-1.67512	0.000283777
Germline_vs_H1	G26P	missense	-0.299756	-0.201331	-0.403179	0.000222057
Germline_vs_H1	G26Q	missense	-0.475793	0.0131539	-0.969739	8.68917e-05
Germline_vs_H1	G26R	missense	-0.637673	-0.50919	-0.771153	0.000628931
Germline_vs_H1	G26S	missense	-0.377999	-0.220027	-0.540969	0.000721339
Germline_vs_H1	G26T	missense	-0.440404	-0.559046	-0.326759	0.000419632
Germline_vs_H1	G26V	missense	-0.806251	-0.473511	-1.14399	0.000685824
Germline_vs_H1	G26W	missense	-1.72397	-1.65704	-1.7959	0.000298949
Germline_vs_H1	G26Y	missense	0.0234307	-0.0996028	0.141466	0.00039653
Germline_vs_H1	G26_	nonsense	-3.19501	-2.98349	-3.41153	0.000257917
Germline_vs_H1	G27A	missense	-0.0686674	0.335472	-0.477805	0.000431011
Germline_vs_H1	G27C	missense	-2.20991	-2.32755	-2.09728	0.000555142
Germline_vs_H1	G27D	missense	0.0106548	-0.201674	0.217985	0.000406529
Germline_vs_H1	G27E	missense	-0.0343137	0.0685078	-0.142133	0.000211023
Germline_vs_H1	G27F	missense	-0.301921	-0.50621	-0.102631	0.000838574
Germline_vs_H1	G27G	silent	-0.221413	-0.139936	-0.307887	0.000782026
Germline_vs_H1	G27H	missense	-0.199271	-0.701709	0.298169	0.000302742
Germline_vs_H1	G27I	missense	-0.674107	-0.745974	-0.607239	0.000563762
Germline_vs_H1	G27K	missense	0.303531	0.545198	0.0568649	0.000257917
Germline_vs_H1	G27L	missense	-0.443348	-0.560796	-0.330899	0.000885123
Germline_vs_H1	G27M	missense	-0.33568	-0.473268	-0.20309	0.00029757
Germline_vs_H1	G27P	missense	0.166435	0.0597131	0.268158	0.000399978
Germline_vs_H1	G27Q	missense	-0.472099	-0.700079	-0.249117	0.000190334
Germline_vs_H1	G27S	missense	0.285554	0.0280207	0.53809	0.0009265
Germline_vs_H1	G27T	missense	0.0962706	-0.0146503	0.202193	0.000413081
Germline_vs_H1	G27V	missense	-0.500647	-0.394865	-0.611427	0.000802714
Germline_vs_H1	G27W	missense	-0.299182	-0.494247	-0.109116	0.000309638
Germline_vs_H1	G27_	nonsense	-3.28728	-3.11176	-3.4678	0.000321706
Germline_vs_H1	G42A	missense	-2.37367	-2.29713	-2.45521	0.000500317
Germline_vs_H1	G42C	missense	-2.72338	-2.44915	-3.00261	0.000447217
Germline_vs_H1	G42D	missense	-0.338712	-0.199179	-0.483243	0.000346188
Germline_vs_H1	G42E	missense	-1.59815	-1.50818	-1.69311	0.000289984
Germline_vs_H1	G42F	missense	-3.48606	-3.02925	-3.94787	0.000537556
Germline_vs_H1	G42H	missense	-1.33138	-0.870602	-1.79716	0.000245159
Germline_vs_H1	G42I	missense	-3.00885	-2.83235	-3.19036	0.000505489
Germline_vs_H1	G42K	missense	-2.5018	-2.44989	-2.5587	0.000284812
Germline_vs_H1	G42L	missense	-2.85086	-2.7857	-2.92103	0.000817541
Germline_vs_H1	G42M	missense	-2.81975	-2.7467	-2.8978	0.000321017
Germline_vs_H1	G42N	missense	-0.286732	-0.231687	-0.346776	0.000413425
Germline_vs_H1	G42P	missense	-3.22739	-3.07703	-3.38275	0.000308604
Germline_vs_H1	G42Q	missense	-2.09291	-2.28975	-1.90107	0.000185852
Germline_vs_H1	G42R	missense	-2.90426	-2.57792	-3.23559	0.00076513
Germline_vs_H1	G42S	missense	-2.24067	-2.22662	-2.25972	0.000876848
Germline_vs_H1	G42T	missense	-2.80365	-2.55029	-3.062	0.000581002
Germline_vs_H1	G42V	missense	-3.05099	-2.86446	-3.24252	0.000807886
Germline_vs_H1	G42W	missense	-3.23911	-3.0652	-3.41803	0.000293087
Germline_vs_H1	G42Y	missense	-2.88532	-2.49612	-3.27953	0.000431355
Germline_vs_H1	G42_	nonsense	-3.18807	-3.022	-3.35913	0.000252055
Germline_vs_H1	G44A	missense	-1.11807	-0.661297	-1.57984	0.00045825
Germline_vs_H1	G44C	missense	-2.75007	-2.70377	-2.80137	0.000383772
Germline_vs_H1	G44D	missense	-0.0634214	-0.112049	-0.0197919	0.000354808
Germline_vs_H1	G44E	missense	0.207317	0.178894	0.230742	0.000294122
Germline_vs_H1	G44F	missense	-3.78981	-3.08752	-4.4971	0.000434803
Germline_vs_H1	G44G	silent	-0.173787	0.0135908	-0.366163	0.000788922
Germline_vs_H1	G44H	missense	-0.128326	-0.352787	0.0911366	0.000269295
Germline_vs_H1	G44I	missense	-3.17909	-3.04514	-3.31803	0.000397564
Germline_vs_H1	G44K	missense	0.45512	0.269589	0.635653	0.000334119
Germline_vs_H1	G44L	missense	-3.28953	-3.07465	-3.50942	0.00084685
Germline_vs_H1	G44M	missense	-3.46228	-2.88119	-4.04838	0.000312741
Germline_vs_H1	G44N	missense	-0.0706782	-0.153946	0.00759141	0.000397909
Germline_vs_H1	G44Q	missense	0.31613	0.300703	0.326559	0.000302742
Germline_vs_H1	G44R	missense	0.118353	0.121557	0.11015	0.000903053
Germline_vs_H1	G44S	missense	-0.0785249	0.0483583	-0.210406	0.000809265
Germline_vs_H1	G44T	missense	-0.596656	-0.549434	-0.648877	0.00054928
Germline_vs_H1	G44V	missense	-3.44154	-3.14975	-3.73834	0.000744097
Germline_vs_H1	G44W	missense	-3.59814	-2.86215	-4.33914	0.00034274
Germline_vs_H1	G44Y	missense	-2.3826	-2.39271	-2.37748	0.000364807
Germline_vs_H1	G44_	nonsense	-3.2589	-3.05926	-3.46354	0.000289639
Germline_vs_H1	G49A	missense	-1.95253	-1.90962	-2.00043	0.000471698
Germline_vs_H1	G49C	missense	-3.14617	-2.95903	-3.33832	0.000302397
Germline_vs_H1	G49D	missense	-3.25733	-2.9904	-3.52925	0.000215505
Germline_vs_H1	G49E	missense	-3.16104	-2.94248	-3.38459	0.000274468
Germline_vs_H1	G49F	missense	-3.2931	-3.05607	-3.53513	0.00033274
Germline_vs_H1	G49G	silent	-0.0566935	-0.0891525	-0.0292327	0.000668928
Germline_vs_H1	G49H	missense	-3.09831	-2.82458	-3.37704	0.000233091
Germline_vs_H1	G49I	missense	-3.44877	-3.45164	-3.4509	0.00027964
Germline_vs_H1	G49K	missense	-3.63418	-3.22814	-4.04522	0.000266192
Germline_vs_H1	G49L	missense	-3.22123	-3.07303	-3.37443	0.000806852
Germline_vs_H1	G49M	missense	-3.08377	-2.64977	-3.52276	0.000286191
Germline_vs_H1	G49N	missense	-3.16203	-3.1769	-3.15215	0.000282053
Germline_vs_H1	G49P	missense	-3.40828	-3.31892	-3.50264	0.000331361
Germline_vs_H1	G49Q	missense	-3.68334	-2.87458	-4.4971	0.000235159
Germline_vs_H1	G49R	missense	-3.37052	-3.17128	-3.57476	0.000601001
Germline_vs_H1	G49S	missense	-2.97775	-2.9643	-2.99619	0.000692375
Germline_vs_H1	G49T	missense	-3.44843	-3.2825	-3.61936	0.000418253
Germline_vs_H1	G49V	missense	-3.13414	-3.12703	-3.14626	0.00066617
Germline_vs_H1	G49W	missense	-3.24958	-3.04925	-3.4549	0.000284122
Germline_vs_H1	G49Y	missense	-3.66646	-3.05263	-4.28528	0.00029619
Germline_vs_H1	G49_	nonsense	-3.1923	-3.13682	-3.25277	0.000294466
Germline_vs_H1	G50A	missense	-1.98593	-2.10699	-1.86987	0.000573072
Germline_vs_H1	G50C	missense	-2.92828	-2.79611	-3.06544	0.000442734
Germline_vs_H1	G50D	missense	-3.05316	-3.03928	-3.07204	0.000338947
Germline_vs_H1	G50E	missense	-3.36376	-3.12623	-3.60628	0.00026102
Germline_vs_H1	G50F	missense	-3.3368	-3.04266	-3.63593	0.000532729
Germline_vs_H1	G50H	missense	-2.93556	-2.68622	-3.1899	0.000317224
Germline_vs_H1	G50I	missense	-3.71451	-2.93691	-4.4971	0.000385841
Germline_vs_H1	G50K	missense	-3.18483	-2.92867	-3.44599	0.000283777
Germline_vs_H1	G50L	missense	-3.25841	-3.29507	-3.22675	0.000943396
Germline_vs_H1	G50M	missense	-3.237	-3.12662	-3.35239	0.000363428
Germline_vs_H1	G50N	missense	-3.32614	-3.1046	-3.55268	0.000368945
Germline_vs_H1	G50P	missense	-3.02894	-2.72693	-3.33596	0.000390323
Germline_vs_H1	G50Q	missense	-3.32249	-2.84034	-3.80964	0.000280674
Germline_vs_H1	G50R	missense	-3.01316	-2.94695	-3.08437	0.00096305
Germline_vs_H1	G50S	missense	-3.05862	-2.86934	-3.25289	0.000957188
Germline_vs_H1	G50T	missense	-3.17674	-3.1441	-3.21437	0.000482042
Germline_vs_H1	G50V	missense	-3.10913	-3.04667	-3.17658	0.000810645
Germline_vs_H1	G50W	missense	-3.23304	-3.0212	-3.44987	0.000381013
Germline_vs_H1	G50Y	missense	-3.23098	-3.2508	-3.21616	0.000455147
Germline_vs_H1	G50_	nonsense	-3.42846	-3.43917	-3.42275	0.000330671
Germline_vs_H1	G55A	missense	-0.338179	-0.44526	-0.236095	0.000497903
Germline_vs_H1	G55C	missense	-2.96301	-2.74393	-3.1871	0.00039584
Germline_vs_H1	G55D	missense	0.0150295	-0.242379	0.267439	0.000346532
Germline_vs_H1	G55E	missense	-0.421274	-0.31475	-0.532795	0.000275157
Germline_vs_H1	G55F	missense	-3.00524	-2.76668	-3.24881	0.000544797
Germline_vs_H1	G55G	silent	0.0261287	0.100193	-0.0529342	0.000975808
Germline_vs_H1	G55H	missense	-0.54421	-0.462551	-0.630867	0.000259296
Germline_vs_H1	G55I	missense	-2.99375	-2.84983	-3.14267	0.00039515
Germline_vs_H1	G55K	missense	-0.867511	-0.658957	-1.08106	0.000243435
Germline_vs_H1	G55L	missense	-2.86195	-2.75016	-2.97874	0.000896847
Germline_vs_H1	G55M	missense	-1.65847	-1.47238	-1.84956	0.000278605
Germline_vs_H1	G55N	missense	-0.0368082	0.00980935	-0.088424	0.000319982
Germline_vs_H1	G55P	missense	-2.94073	-2.92944	-2.95702	0.0004417
Germline_vs_H1	G55Q	missense	-0.560394	-0.955257	-0.170529	0.000211712
Germline_vs_H1	G55R	missense	-1.55517	-1.52885	-1.58648	0.000979946
Germline_vs_H1	G55S	missense	-0.458859	-0.531624	-0.391092	0.000954775
Germline_vs_H1	G55T	missense	-1.36702	-1.17446	-1.56458	0.000533419
Germline_vs_H1	G55V	missense	-2.51194	-2.42385	-2.60503	0.000710305
Germline_vs_H1	G55W	missense	-2.8766	-2.69821	-3.05998	0.000304466
Germline_vs_H1	G55Y	missense	-2.39748	-2.20808	-2.59188	0.000418942
Germline_vs_H1	G55_	nonsense	-3.08972	-2.96041	-3.22403	0.000295846
Germline_vs_H1	G65A	missense	-0.695893	-0.837464	-0.55932	0.00044032
Germline_vs_H1	G65C	missense	-3.14775	-2.87255	-3.42795	0.000366876
Germline_vs_H1	G65D	missense	-0.333104	-0.501934	-0.169273	0.000284812
Germline_vs_H1	G65E	missense	-0.26065	-0.631088	0.10479	0.000163784
Germline_vs_H1	G65F	missense	-2.87053	-2.92407	-2.82198	0.000570658
Germline_vs_H1	G65G	silent	-0.0603051	-0.0619982	-0.0636102	0.000628241
Germline_vs_H1	G65H	missense	-0.568169	-0.266862	-0.874475	0.000263089
Germline_vs_H1	G65I	missense	-3.88658	-3.28106	-4.4971	0.000395495
Germline_vs_H1	G65K	missense	-1.22031	-1.83267	-0.612943	0.000179645
Germline_vs_H1	G65L	missense	-3.19323	-3.16012	-3.23133	0.00094512
Germline_vs_H1	G65M	missense	-2.54963	-2.3156	-2.78866	0.000242056
Germline_vs_H1	G65N	missense	-0.449703	0.145552	-1.04996	0.000296535
Germline_vs_H1	G65P	missense	-0.455466	-0.6644	-0.251529	0.000382393
Germline_vs_H1	G65Q	missense	-0.780199	-0.2428	-1.3226	0.000154129
Germline_vs_H1	G65R	missense	-1.10957	-1.31677	-0.907373	0.00066617
Germline_vs_H1	G65S	missense	-0.271467	-0.122469	-0.425462	0.000800645
Germline_vs_H1	G65T	missense	-0.936371	-0.898814	-0.978927	0.000385151
Germline_vs_H1	G65V	missense	-3.34177	-3.35599	-3.33255	0.000673411
Germline_vs_H1	G65W	missense	-3.29947	-2.92786	-3.67609	0.00027826
Germline_vs_H1	G65Y	missense	-2.2431	-2.05727	-2.43392	0.000438941
Germline_vs_H1	G65_	nonsense	-3.18406	-3.11712	-3.256	0.000281019
Germline_vs_H1	G8A	missense	0.120119	-0.145449	0.380688	8.72365e-05
Germline_vs_H1	G8D	missense	0.525191	0.500003	0.545381	6.27551e-05
Germline_vs_H1	G8E	missense	0.228941	0.0321176	0.420766	0.000128958
Germline_vs_H1	G8G	silent	-0.00507081	-0.212796	0.197656	0.000165508
Germline_vs_H1	G8I	missense	-0.385571	-1.02736	0.25122	8.44781e-05
Germline_vs_H1	G8K	missense	-0.283443	-0.183861	-0.388023	0.000136889
Germline_vs_H1	G8L	missense	-0.107012	-0.316811	0.0977891	0.000366876
Germline_vs_H1	G8M	missense	-0.301221	-0.0661491	-0.541291	0.000140337
Germline_vs_H1	G8N	missense	0.161705	0.0106963	0.307716	0.000131027
Germline_vs_H1	G8P	missense	0.225301	-0.0954598	0.541064	0.000292742
Germline_vs_H1	G8Q	missense	0.226938	0.268511	0.180367	0.000130338
Germline_vs_H1	G8R	missense	-0.116977	0.315229	-0.554182	0.000173094
Germline_vs_H1	G8S	missense	0.421029	0.361428	0.475631	0.000238263
Germline_vs_H1	G8T	missense	-0.783712	0.00345726	-1.57588	0.000232401
Germline_vs_H1	G8V	missense	0.149547	-0.420133	0.714228	0.000139992
Germline_vs_H1	G8Y	missense	0.438661	0.293418	0.578907	4.06874e-05
Germline_vs_H1	G8_	nonsense	-3.49213	-2.82387	-4.16538	0.000141371
Germline_vs_H1	H95A	missense	-3.15842	-2.89114	-3.4307	0.000351705
Germline_vs_H1	H95C	missense	-2.99394	-2.89866	-3.09421	0.000387565
Germline_vs_H1	H95D	missense	-3.53007	-3.13622	-3.92891	0.000229987
Germline_vs_H1	H95E	missense	-1.62497	-1.94727	-1.30766	0.000168611
Germline_vs_H1	H95F	missense	-2.93177	-2.97264	-2.8959	0.000569624
Germline_vs_H1	H95G	missense	-3.21932	-2.97652	-3.46713	0.000254124
Germline_vs_H1	H95H	silent	-0.110319	0.238507	-0.464143	0.000322741
Germline_vs_H1	H95I	missense	-3.3399	-3.20848	-3.47632	0.000417218
Germline_vs_H1	H95K	missense	-3.45478	-3.48052	-3.43405	0.000194127
Germline_vs_H1	H95L	missense	-3.06439	-3.01593	-3.11785	0.000889606
Germline_vs_H1	H95M	missense	-1.94622	-1.89616	-2.00129	0.000247917
Germline_vs_H1	H95N	missense	-2.25163	-2.20623	-2.30202	0.00031412
Germline_vs_H1	H95P	missense	-3.36094	-3.1142	-3.61268	0.000248607
Germline_vs_H1	H95Q	missense	-1.13899	-0.811557	-1.47143	0.000156198
Germline_vs_H1	H95R	missense	-3.33973	-3.00603	-3.67843	0.000526178
Germline_vs_H1	H95S	missense	-3.23929	-2.85786	-3.62572	0.000829609
Germline_vs_H1	H95T	missense	-3.06074	-2.98759	-3.13889	0.000435148
Germline_vs_H1	H95V	missense	-3.12313	-3.10748	-3.14377	0.000574451
Germline_vs_H1	H95W	missense	-3.07736	-2.97866	-3.18105	0.000214816
Germline_vs_H1	H95Y	missense	-2.78694	-2.82161	-2.75727	0.000415149
Germline_vs_H1	H95_	nonsense	-3.31804	-3.03681	-3.60426	0.00021516
Germline_vs_H1	I34A	missense	-2.17303	-2.11239	-2.23867	0.000296535
Germline_vs_H1	I34C	missense	-1.68376	-1.40393	-1.96859	0.000448596
Germline_vs_H1	I34D	missense	-3.99428	-3.49646	-4.4971	0.000292742
Germline_vs_H1	I34E	missense	-2.91342	-2.79616	-3.03568	0.000215505
Germline_vs_H1	I34F	missense	-0.024771	-0.0294969	-0.0250433	0.000659274
Germline_vs_H1	I34G	missense	-3.57643	-2.98366	-4.1742	0.000597898
Germline_vs_H1	I34H	missense	-0.675905	-0.637448	-0.71936	0.000194472
Germline_vs_H1	I34I	silent	-0.195469	-0.313144	-0.082792	0.000498593
Germline_vs_H1	I34K	missense	-2.92658	-2.87075	-2.98741	0.000321706
Germline_vs_H1	I34L	missense	-0.191127	-0.21897	-0.168281	0.000749958
Germline_vs_H1	I34M	missense	-0.365053	-0.696916	-0.0381884	0.000322741
Germline_vs_H1	I34N	missense	-2.39899	-2.24129	-2.56169	0.000361359
Germline_vs_H1	I34P	missense	-2.83331	-2.73114	-2.94047	0.000282743
Germline_vs_H1	I34Q	missense	-2.16814	-2.11652	-2.22476	0.000189989
Germline_vs_H1	I34R	missense	-2.86437	-2.86935	-2.86437	0.000625483
Germline_vs_H1	I34S	missense	-2.35576	-2.27956	-2.43697	0.000815472
Germline_vs_H1	I34V	missense	-0.107233	0.0149399	-0.234404	0.000709616
Germline_vs_H1	I34W	missense	-0.34348	0.0896567	-0.781614	0.000285501
Germline_vs_H1	I34Y	missense	0.158316	0.126749	0.184885	0.000426183
Germline_vs_H1	I34_	nonsense	-3.3898	-3.21883	-3.56576	0.000371014
Germline_vs_H1	I51A	missense	-0.00859802	-0.216947	0.194753	0.000599622
Germline_vs_H1	I51C	missense	-0.65015	-0.409504	-0.895794	0.000443079
Germline_vs_H1	I51D	missense	-2.77644	-2.67646	-2.88141	0.000302397
Germline_vs_H1	I51E	missense	-1.39101	-1.42578	-1.36125	0.000276881
Germline_vs_H1	I51F	missense	0.307078	0.287373	0.321784	0.000489628
Germline_vs_H1	I51G	missense	-1.5431	-1.36678	-1.72443	0.000879951
Germline_vs_H1	I51H	missense	0.0587548	-0.076711	0.189222	0.000294811
Germline_vs_H1	I51I	silent	0.0703382	0.100912	0.0347665	0.0004417
Germline_vs_H1	I51K	missense	-2.07576	-1.82153	-2.33498	0.000252745
Germline_vs_H1	I51L	missense	-0.362311	-0.152559	-0.577062	0.000898226
Germline_vs_H1	I51M	missense	0.0130263	-0.0797002	0.100755	0.000349291
Germline_vs_H1	I51N	missense	-0.695761	-0.516284	-0.880236	0.000349981
Germline_vs_H1	I51P	missense	-2.89492	-2.74662	-3.04821	0.00045032
Germline_vs_H1	I51Q	missense	-0.542864	-0.527832	-0.562894	0.000221367
Germline_vs_H1	I51R	missense	-1.60173	-1.61389	-1.59456	0.000938913
Germline_vs_H1	I51S	missense	-0.456376	-0.323181	-0.594569	0.00094512
Germline_vs_H1	I51T	missense	-0.287133	-0.229485	-0.349781	0.000575485
Germline_vs_H1	I51V	missense	0.167674	-0.00132881	0.331679	0.000728925
Germline_vs_H1	I51W	missense	-1.13196	-1.32514	-0.943779	0.000331706
Germline_vs_H1	I51Y	missense	0.488552	0.471823	0.500282	0.000332395
Germline_vs_H1	I51_	nonsense	-3.8179	-3.1437	-4.4971	0.000264468
Germline_vs_H1	I52A	missense	0.1569	0.0277093	0.281092	0.00050411
Germline_vs_H1	I52C	missense	-0.976224	-0.612583	-1.34486	0.000330326
Germline_vs_H1	I52D	missense	-1.058	-1.0144	-1.1066	0.0003055
Germline_vs_H1	I52E	missense	-3.10314	-2.91982	-3.29146	0.000218953
Germline_vs_H1	I52F	missense	-2.25043	-1.96672	-2.53914	0.000481353
Germline_vs_H1	I52G	missense	0.346073	0.235578	0.451571	0.000713064
Germline_vs_H1	I52H	missense	-1.43547	-1.19407	-1.68186	0.000257572
Germline_vs_H1	I52I	silent	-0.181768	-0.139963	-0.228572	0.000375496
Germline_vs_H1	I52K	missense	-2.34839	-2.45573	-2.24605	0.000232056
Germline_vs_H1	I52L	missense	-0.64873	-0.650663	-0.651794	0.000722374
Germline_vs_H1	I52M	missense	-1.17605	-0.736364	-1.62073	0.000204471
Germline_vs_H1	I52N	missense	0.00756591	0.140711	-0.130578	0.000356187
Germline_vs_H1	I52P	missense	-0.0065178	0.340722	-0.358756	0.000428942
Germline_vs_H1	I52Q	missense	-0.454779	-0.642189	-0.272367	0.000196541
Germline_vs_H1	I52R	missense	-2.88039	-2.83546	-2.93032	0.000835126
Germline_vs_H1	I52T	missense	-0.0188763	-0.212775	0.170024	0.000481353
Germline_vs_H1	I52V	missense	0.309387	0.0192377	0.594538	0.000560314
Germline_vs_H1	I52W	missense	-2.64327	-2.54162	-2.74991	0.000242745
Germline_vs_H1	I52Y	missense	-3.37071	-2.8789	-3.86751	0.000412736
Germline_vs_H1	I52_	nonsense	-3.17394	-3.21341	-3.13947	0.000242056
Germline_vs_H1	I53A	missense	-0.99268	-0.591044	-1.39931	0.000548935
Germline_vs_H1	I53C	missense	-2.88106	-2.95669	-2.81043	0.000280329
Germline_vs_H1	I53D	missense	-3.18002	-3.04408	-3.32095	0.000283777
Germline_vs_H1	I53E	missense	-3.23636	-2.86388	-3.61384	9.68912e-05
Germline_vs_H1	I53F	missense	-0.482678	-0.325209	-0.645146	0.000364807
Germline_vs_H1	I53G	missense	-2.5653	-2.5143	-2.6213	0.000754096
Germline_vs_H1	I53H	missense	-2.38872	-2.27923	-2.5032	0.00028826
Germline_vs_H1	I53K	missense	-2.30202	-2.39886	-2.21017	2.3447e-05
Germline_vs_H1	I53L	missense	-0.621478	-0.61161	-0.636344	0.00044032
Germline_vs_H1	I53M	missense	-0.698858	0.0421413	-1.44486	0.000302052
Germline_vs_H1	I53N	missense	-3.22715	-3.32502	-3.13428	0.000351705
Germline_vs_H1	I53P	missense	-2.88146	-2.62651	-3.14141	0.000412736
Germline_vs_H1	I53Q	missense	-3.53074	-4.41903	-2.64745	3.65497e-05
Germline_vs_H1	I53R	missense	-3.34429	-3.07573	-3.61785	0.000778577
Germline_vs_H1	I53S	missense	-1.51173	-1.59951	-1.42896	0.00074651
Germline_vs_H1	I53T	missense	-1.16907	-1.28191	-1.06122	0.000527557
Germline_vs_H1	I53V	missense	-0.542981	-0.310126	-0.780834	0.000644102
Germline_vs_H1	I53Y	missense	-1.7983	-1.86061	-1.74098	0.000105167
Germline_vs_H1	I53_	nonsense	-4.3812	-4.41903	-4.34837	9.30983e-06
Germline_vs_H1	I69A	missense	-2.68791	-2.49642	-2.8844	0.000409632
Germline_vs_H1	I69C	missense	-2.28193	-1.9556	-2.61327	0.000430321
Germline_vs_H1	I69D	missense	-3.74973	-3.03331	-4.47115	0.000286881
Germline_vs_H1	I69E	missense	-3.75766	-4.02965	-3.49068	0.000212402
Germline_vs_H1	I69F	missense	-0.358915	0.0663896	-0.789218	0.00048549
Germline_vs_H1	I69G	missense	-3.48272	-3.29406	-3.67638	0.000662032
Germline_vs_H1	I69H	missense	-3.01199	-2.83528	-3.1937	0.000219643
Germline_vs_H1	I69I	silent	0.302671	0.24952	0.350823	0.000428597
Germline_vs_H1	I69K	missense	-3.09239	-3.08257	-3.10721	0.000182059
Germline_vs_H1	I69L	missense	-0.648089	-0.495041	-0.806135	0.000809955
Germline_vs_H1	I69M	missense	-0.294739	-0.257331	-0.337145	0.000255158
Germline_vs_H1	I69N	missense	-3.38255	-2.81528	-3.95482	0.000287225
Germline_vs_H1	I69P	missense	-3.03992	-2.82375	-3.26109	0.000311017
Germline_vs_H1	I69Q	missense	-2.86075	-2.93197	-2.79452	0.000132406
Germline_vs_H1	I69R	missense	-3.18748	-3.0226	-3.35737	0.000699616
Germline_vs_H1	I69S	missense	-3.028	-2.9089	-3.15209	0.000830299
Germline_vs_H1	I69T	missense	-2.70095	-2.48026	-2.92664	0.000414805
Germline_vs_H1	I69V	missense	-0.586842	-0.264068	-0.914614	0.000687893
Germline_vs_H1	I69W	missense	-2.66515	-2.45462	-2.88067	0.000262054
Germline_vs_H1	I69Y	missense	-1.58116	-1.37021	-1.7971	0.000402736
Germline_vs_H1	I69_	nonsense	-3.52673	-3.31608	-3.74238	0.000231366
Germline_vs_H1	K12A	missense	0.190463	0.470935	-0.0950059	0.000282053
Germline_vs_H1	K12C	missense	-0.117085	-0.0785761	-0.160592	0.000331361
Germline_vs_H1	K12D	missense	0.157752	0.051097	0.259408	0.000232746
Germline_vs_H1	K12E	missense	0.161457	0.34108	-0.0231637	0.000134475
Germline_vs_H1	K12G	missense	-0.127247	0.193837	-0.45333	0.000392392
Germline_vs_H1	K12H	missense	-0.291597	0.289082	-0.877274	0.000149302
Germline_vs_H1	K12I	missense	-0.646386	-0.466845	-0.830925	0.000322396
Germline_vs_H1	K12K	silent	0.246318	-0.0127575	0.500396	0.000132406
Germline_vs_H1	K12L	missense	0.0690785	0.0807257	0.0524332	0.000553418
Germline_vs_H1	K12M	missense	0.299703	0.118766	0.475642	0.00018861
Germline_vs_H1	K12N	missense	0.0490327	-0.211055	0.304122	0.000228263
Germline_vs_H1	K12P	missense	0.223842	-0.0266509	0.469336	0.000181369
Germline_vs_H1	K12Q	missense	0.19141	0.089909	0.287913	0.000106201
Germline_vs_H1	K12R	missense	-0.161641	0.0113848	-0.339665	0.000390323
Germline_vs_H1	K12T	missense	0.0326185	0.226635	-0.166396	0.000244124
Germline_vs_H1	K12V	missense	0.128191	0.0430557	0.208329	0.000509972
Germline_vs_H1	K12W	missense	-0.478898	-0.188968	-0.773826	0.00014344
Germline_vs_H1	K12Y	missense	-0.225564	-0.178954	-0.277173	0.000298259
Germline_vs_H1	K12_	nonsense	-3.40344	-3.55743	-3.25446	0.000201023
Germline_vs_H1	K13A	missense	0.208818	0.4391	-0.0264622	0.000253434
Germline_vs_H1	K13C	missense	-0.377371	-0.220316	-0.539424	0.000336533
Germline_vs_H1	K13D	missense	0.144673	-0.092314	0.376661	0.000257917
Germline_vs_H1	K13E	missense	0.11128	-0.0734379	0.291	0.000187576
Germline_vs_H1	K13F	missense	-0.160599	-0.256633	-0.0695634	0.000428597
Germline_vs_H1	K13G	missense	0.147721	0.0699925	0.220451	0.000516868
Germline_vs_H1	K13H	missense	-0.560562	-0.0640032	-1.06212	0.000166887
Germline_vs_H1	K13I	missense	-0.192975	-0.392663	0.00171573	0.000284122
Germline_vs_H1	K13K	silent	0.421021	0.268187	0.568856	0.000164129
Germline_vs_H1	K13L	missense	-0.00379115	-0.0967355	0.0841549	0.000583416
Germline_vs_H1	K13M	missense	-0.00279775	-0.0214098	0.010816	0.000201023
Germline_vs_H1	K13N	missense	0.347547	0.345289	0.344807	0.000268951
Germline_vs_H1	K13P	missense	-0.462377	-0.728553	-0.201199	0.000187231
Germline_vs_H1	K13R	missense	0.260994	0.185679	0.331311	0.000471698
Germline_vs_H1	K13S	missense	-0.00355858	-0.0279157	0.0158003	0.000605484
Germline_vs_H1	K13T	missense	0.230216	0.154979	0.300455	0.000266192
Germline_vs_H1	K13V	missense	-0.157742	-0.0442622	-0.276221	0.000506868
Germline_vs_H1	K13W	missense	0.316377	0.0518494	0.575906	0.000224815
Germline_vs_H1	K13_	nonsense	-3.64224	-3.06901	-4.22047	0.000219298
Germline_vs_H1	K19A	missense	-0.65757	-0.479398	-0.840741	0.000226194
Germline_vs_H1	K19C	missense	-0.51332	-0.530835	-0.500803	0.000275847
Germline_vs_H1	K19D	missense	-3.11114	-2.94108	-3.2862	0.000223436
Germline_vs_H1	K19E	missense	-1.35677	-0.802329	-1.91621	0.000138613
Germline_vs_H1	K19F	missense	-0.164508	-0.22542	-0.108593	0.000526867
Germline_vs_H1	K19G	missense	-2.01355	-2.17506	-1.85703	0.000360325
Germline_vs_H1	K19H	missense	-0.831891	-0.179745	-1.48904	0.00017068
Germline_vs_H1	K19I	missense	0.0418148	0.0501455	0.0284859	0.000368945
Germline_vs_H1	K19K	silent	-0.0581849	-0.248878	0.12751	0.000133096
Germline_vs_H1	K19L	missense	-0.323884	-0.562922	-0.0898449	0.000599622
Germline_vs_H1	K19M	missense	-0.0813906	0.375085	-0.542864	0.000206195
Germline_vs_H1	K19N	missense	-1.08489	-0.448337	-1.72644	0.000263434
Germline_vs_H1	K19P	missense	-2.94777	-2.963	-2.93754	8.03404e-05
Germline_vs_H1	K19Q	missense	0.081544	-0.0177145	0.175804	8.103e-05
Germline_vs_H1	K19S	missense	-0.559635	-0.984347	-0.139921	0.000502041
Germline_vs_H1	K19T	missense	-0.128286	-0.0915221	-0.170048	0.000229642
Germline_vs_H1	K19V	missense	0.0894343	-0.076547	0.250417	0.000506868
Germline_vs_H1	K19W	missense	-0.65207	-0.101867	-1.20727	0.000185852
Germline_vs_H1	K19Y	missense	-0.545843	-0.266523	-0.830162	0.000389634
Germline_vs_H1	K19_	nonsense	-3.17048	-2.97524	-3.37073	0.000211712
Germline_vs_H1	K23C	missense	-0.413997	-0.258336	-0.574657	0.000325844
Germline_vs_H1	K23D	missense	-0.00362772	0.0906626	-0.102916	0.000259296
Germline_vs_H1	K23E	missense	0.132494	0.0410094	0.21898	0.000186886
Germline_vs_H1	K23F	missense	-0.144603	0.0658204	-0.360025	0.000482042
Germline_vs_H1	K23G	missense	-0.358233	-0.262117	-0.459347	0.000364807
Germline_vs_H1	K23H	missense	0.197003	0.0926726	0.296334	0.000231022
Germline_vs_H1	K23K	silent	0.208725	0.124855	0.287597	0.000173439
Germline_vs_H1	K23M	missense	-0.176008	0.0132136	-0.370228	0.000239642
Germline_vs_H1	K23N	missense	-0.208892	0.00212329	-0.424905	0.000281708
Germline_vs_H1	K23P	missense	-1.10354	-1.59345	-0.618625	0.000216885
Germline_vs_H1	K23Q	missense	-0.195463	-0.104313	-0.29161	0.000103443
Germline_vs_H1	K23R	missense	-0.233842	-0.0516907	-0.420991	0.000521006
Germline_vs_H1	K23S	missense	-0.219491	-0.140346	-0.303634	0.000686858
Germline_vs_H1	K23T	missense	-0.640393	-0.298948	-0.986836	0.000311707
Germline_vs_H1	K23V	missense	0.0888088	-0.0681034	0.240723	0.000608242
Germline_vs_H1	K23W	missense	-0.831753	-0.380597	-1.28791	0.000230332
Germline_vs_H1	K23Y	missense	-0.163952	-0.0923669	-0.240534	0.000383772
Germline_vs_H1	K23_	nonsense	-3.08074	-2.82919	-3.33729	0.000239642
Germline_vs_H1	K62A	missense	-0.000427106	-0.00823108	0.00237863	0.000227574
Germline_vs_H1	K62C	missense	-1.211	-0.576473	-1.85053	0.000235159
Germline_vs_H1	K62D	missense	0.1345	0.199456	0.0645458	0.000143785
Germline_vs_H1	K62E	missense	0.220071	0.238481	0.196662	0.000151026
Germline_vs_H1	K62F	missense	-0.949447	-0.302466	-1.60143	0.00024309
Germline_vs_H1	K62G	missense	-0.476008	-0.378184	-0.57883	0.000259641
Germline_vs_H1	K62H	missense	0.063701	0.103684	0.0187202	0.000165163
Germline_vs_H1	K62I	missense	-0.402008	-0.351533	-0.45748	0.000202058
Germline_vs_H1	K62K	silent	0.115344	-0.307573	0.533264	0.000200334
Germline_vs_H1	K62L	missense	-1.01956	-0.443206	-1.60091	0.000472388
Germline_vs_H1	K62M	missense	-0.308064	-0.574811	-0.0463156	0.000158957
Germline_vs_H1	K62N	missense	-0.249832	0.0935015	-0.598163	0.000184473
Germline_vs_H1	K62P	missense	-0.299408	-0.0896005	-0.514213	0.000221712
Germline_vs_H1	K62Q	missense	-0.0386444	-0.354246	0.271959	0.000153785
Germline_vs_H1	K62R	missense	-0.163399	-0.184025	-0.147772	0.000466181
Germline_vs_H1	K62S	missense	-0.572585	-0.132761	-1.01741	0.000463767
Germline_vs_H1	K62T	missense	-0.164817	-0.460186	0.125553	0.000265847
Germline_vs_H1	K62V	missense	-0.6034	-0.309075	-0.902723	0.000280329
Germline_vs_H1	K62W	missense	-1.11547	-0.502718	-1.73322	0.000156198
Germline_vs_H1	K62Y	missense	-0.336005	-0.162523	-0.514486	0.000232401
Germline_vs_H1	K62_	nonsense	-3.7364	-4.41903	-3.05877	0.000131717
Germline_vs_H1	K73A	missense	-0.548241	-0.251578	-0.849901	0.000358601
Germline_vs_H1	K73C	missense	-0.838373	-1.2095	-0.472244	0.000264468
Germline_vs_H1	K73D	missense	-0.134695	-0.0588361	-0.215551	0.000244814
Germline_vs_H1	K73E	missense	-0.145579	-0.0270125	-0.269145	0.000241711
Germline_vs_H1	K73F	missense	0.234563	0.10491	0.359217	0.000267916
Germline_vs_H1	K73G	missense	-0.086671	-0.0250175	-0.153323	0.000573761
Germline_vs_H1	K73I	missense	0.4727	0.626291	0.31411	0.000258606
Germline_vs_H1	K73K	silent	0.280905	0.259142	0.297671	0.000240331
Germline_vs_H1	K73N	missense	-3.46389	-3.3844	-3.54836	0.000298949
Germline_vs_H1	K73P	missense	0.436327	0.31136	0.556296	0.000181369
Germline_vs_H1	K73Q	missense	0.116363	0.0631692	0.164559	0.000129303
Germline_vs_H1	K73R	missense	0.137974	0.21723	0.05372	0.000419977
Germline_vs_H1	K73S	missense	0.382187	0.431183	0.328194	0.00058445
Germline_vs_H1	K73T	missense	0.473637	0.303637	0.638639	0.000305155
Germline_vs_H1	K73V	missense	0.0181254	-0.058448	0.0897006	0.000465491
Germline_vs_H1	K73Y	missense	0.130182	0.0426952	0.21267	0.000321017
Germline_vs_H1	K73_	nonsense	-3.21531	-2.9238	-3.51181	0.000268951
Germline_vs_H1	L45A	missense	-0.940073	-0.711688	-1.17346	0.000635137
Germline_vs_H1	L45C	missense	-2.15672	-2.03266	-2.28579	0.000377565
Germline_vs_H1	L45D	missense	-3.04832	-3.12663	-2.975	0.000264468
Germline_vs_H1	L45E	missense	-3.63006	-3.30751	-3.95761	0.000286881
Germline_vs_H1	L45F	missense	-0.208794	-0.380666	-0.0419192	0.000506524
Germline_vs_H1	L45G	missense	-3.27509	-2.9618	-3.59338	0.000724098
Germline_vs_H1	L45H	missense	-1.75313	-1.73807	-1.77319	0.000363083
Germline_vs_H1	L45I	missense	-0.371497	0.0193005	-0.767294	0.000422046
Germline_vs_H1	L45K	missense	-2.11008	-2.18041	-2.04475	0.000302742
Germline_vs_H1	L45L	silent	0.00863611	0.000849344	0.0114246	0.000926155
Germline_vs_H1	L45N	missense	-3.34773	-2.70741	-3.99305	0.000416184
Germline_vs_H1	L45P	missense	0.0513062	0.0832042	0.01441	0.000464457
Germline_vs_H1	L45Q	missense	-3.03258	-2.95816	-3.112	0.000253089
Germline_vs_H1	L45R	missense	-2.65675	-2.52687	-2.79163	0.000591002
Germline_vs_H1	L45S	missense	-1.81045	-1.76779	-1.85811	0.000910984
Germline_vs_H1	L45T	missense	-0.581522	-0.426956	-0.741086	0.00058445
Germline_vs_H1	L45V	missense	-0.336419	-0.349051	-0.328786	0.000795818
Germline_vs_H1	L45W	missense	-1.06757	-1.01642	-1.12373	0.000268951
Germline_vs_H1	L45Y	missense	-0.778988	-0.674601	-0.888372	0.000394461
Germline_vs_H1	L45_	nonsense	-3.99774	-3.50337	-4.4971	0.000309983
Germline_vs_H1	L4A	missense	-0.827407	-1.10429	-0.555527	0.000214816
Germline_vs_H1	L4C	missense	-1.02823	-0.842325	-1.21914	0.000340671
Germline_vs_H1	L4D	missense	-1.87891	-1.56305	-2.19977	0.000100684
Germline_vs_H1	L4E	missense	-1.33099	-0.965813	-1.70117	0.000128614
Germline_vs_H1	L4F	missense	-0.363995	-0.0522062	-0.680782	0.000424804
Germline_vs_H1	L4G	missense	-1.91864	-1.83339	-2.00888	0.000528247
Germline_vs_H1	L4H	missense	0.280941	0.342324	0.21456	5.86174e-05
Germline_vs_H1	L4I	missense	-0.155917	-0.402619	0.085787	0.000204816
Germline_vs_H1	L4K	missense	-1.63826	-2.03345	-1.24807	7.72371e-05
Germline_vs_H1	L4L	silent	-0.219178	-0.447937	0.00458352	0.000557555
Germline_vs_H1	L4M	missense	0.252094	0.125457	0.373734	0.000150336
Germline_vs_H1	L4N	missense	-0.410653	-0.241694	-0.58461	7.89611e-05
Germline_vs_H1	L4P	missense	-1.67427	-1.62269	-1.73085	0.000136544
Germline_vs_H1	L4Q	missense	-0.387016	0.0959951	-0.875025	7.5513e-05
Germline_vs_H1	L4R	missense	-1.41992	-0.93199	-1.91284	0.000321706
Germline_vs_H1	L4S	missense	-1.46275	-1.53561	-1.3949	0.000522385
Germline_vs_H1	L4T	missense	-1.24705	-1.77155	-0.727537	0.000189989
Germline_vs_H1	L4V	missense	-0.610656	-0.584342	-0.641968	0.000398254
Germline_vs_H1	L4W	missense	0.0375047	0.0636009	0.00641026	0.000266882
Germline_vs_H1	L4Y	missense	0.1654	0.0944862	0.231316	0.000175163
Germline_vs_H1	L4_	nonsense	-3.30281	-3.08446	-3.52614	0.000149302
Germline_vs_H1	L82A	missense	-2.30915	-2.25886	-2.36444	0.000301707
Germline_vs_H1	L82C	missense	-2.60384	-2.18253	-3.03014	0.000329982
Germline_vs_H1	L82D	missense	-3.06765	-2.59011	-3.55019	0.000199989
Germline_vs_H1	L82E	missense	-3.23526	-2.96657	-3.50894	0.000128958
Germline_vs_H1	L82F	missense	-0.27026	-0.014776	-0.530743	0.000641689
Germline_vs_H1	L82G	missense	-2.93917	-2.56935	-3.314	0.000437907
Germline_vs_H1	L82H	missense	-2.51982	-2.18832	-2.85632	0.000188265
Germline_vs_H1	L82I	missense	0.0503536	0.0168291	0.0788798	0.000415839
Germline_vs_H1	L82K	missense	-3.61066	-3.80787	-3.41845	0.000171025
Germline_vs_H1	L82L	silent	-0.0251428	0.0247344	-0.0800183	0.00075651
Germline_vs_H1	L82M	missense	-0.320545	-0.376855	-0.269232	0.000228263
Germline_vs_H1	L82N	missense	-3.68905	-3.48203	-3.90107	0.000271364
Germline_vs_H1	L82P	missense	-3.13375	-2.82471	-3.44779	0.000276881
Germline_vs_H1	L82Q	missense	-3.24722	-3.26002	-3.23942	0.000106891
Germline_vs_H1	L82R	missense	-3.59694	-3.14561	-4.05327	0.000426528
Germline_vs_H1	L82S	missense	-2.88518	-2.65668	-3.11868	0.000760303
Germline_vs_H1	L82T	missense	-2.30471	-2.1776	-2.43683	0.000319293
Germline_vs_H1	L82V	missense	-0.238158	-0.309841	-0.171474	0.000622724
Germline_vs_H1	L82W	missense	-1.45549	-1.4569	-1.45908	0.000241021
Germline_vs_H1	L82Y	missense	-0.694786	-0.737514	-0.657056	0.000389978
Germline_vs_H1	L82_	nonsense	-3.10492	-2.95843	-3.2564	0.000149647
Germline_vs_H1	L82cA	missense	-0.384848	-0.295996	-0.478697	0.000358946
Germline_vs_H1	L82cC	missense	-0.873749	-0.42248	-1.33002	0.000394116
Germline_vs_H1	L82cD	missense	-2.79619	-2.62073	-2.97666	0.000226539
Germline_vs_H1	L82cE	missense	-3.44861	-3.18185	-3.72036	0.000138613
Germline_vs_H1	L82cF	missense	-1.17648	-1.03716	-1.32079	0.000634103
Germline_vs_H1	L82cG	missense	-1.5667	-1.48462	-1.65378	0.000454458
Germline_vs_H1	L82cH	missense	-3.78063	-4.41903	-3.14723	0.000281708
Germline_vs_H1	L82cI	missense	-0.187721	-0.139167	-0.241273	0.000447906
Germline_vs_H1	L82cK	missense	-3.72886	-2.96562	-4.4971	0.000121028
Germline_vs_H1	L82cL	silent	-0.101396	0.154811	-0.362602	0.00085478
Germline_vs_H1	L82cM	missense	-0.455265	0.0472997	-0.962828	0.000250676
Germline_vs_H1	L82cN	missense	-3.06164	-2.90105	-3.22723	0.000320327
Germline_vs_H1	L82cP	missense	-0.684587	-0.7926	-0.581572	0.000293777
Germline_vs_H1	L82cQ	missense	-2.61828	-2.29762	-2.94394	0.000132406
Germline_vs_H1	L82cR	missense	-3.42576	-3.34477	-3.51175	0.000389978
Germline_vs_H1	L82cS	missense	-0.883825	-0.494006	-1.27864	0.000591002
Germline_vs_H1	L82cT	missense	-0.251676	-0.293865	-0.214486	0.000358946
Germline_vs_H1	L82cV	missense	-0.443976	-0.23877	-0.65418	0.000633413
Germline_vs_H1	L82cW	missense	-2.83033	-2.76578	-2.89988	0.00026171
Germline_vs_H1	L82cY	missense	-2.91023	-2.66063	-3.16483	0.000416873
Germline_vs_H1	L82c_	nonsense	-3.38621	-3.08189	-3.69552	0.00019861
Germline_vs_H1	M100dA	missense	-0.963471	-0.988965	-0.942975	0.00044101
Germline_vs_H1	M100dC	missense	-0.374881	-0.383293	-0.371467	0.000346532
Germline_vs_H1	M100dD	missense	-3.1082	-2.87065	-3.35075	0.00027033
Germline_vs_H1	M100dE	missense	-3.75734	-3.02258	-4.4971	0.000194127
Germline_vs_H1	M100dF	missense	-2.30654	-2.24949	-2.36859	0.000418942
Germline_vs_H1	M100dG	missense	-3.34714	-2.96774	-3.73154	0.000512041
Germline_vs_H1	M100dH	missense	-3.07268	-2.9986	-3.15175	0.000247228
Germline_vs_H1	M100dI	missense	-1.1767	-0.780696	-1.5777	0.000303087
Germline_vs_H1	M100dK	missense	-1.88871	-1.72638	-2.05603	0.000229987
Germline_vs_H1	M100dL	missense	-0.181528	-0.000823549	-0.367231	0.000787542
Germline_vs_H1	M100dM	silent	0.141467	0.156683	0.121253	0.000237573
Germline_vs_H1	M100dN	missense	-1.19066	-1.02228	-1.36404	0.000295156
Germline_vs_H1	M100dP	missense	-3.11789	-2.73032	-3.51046	0.000315155
Germline_vs_H1	M100dQ	missense	-2.36273	-2.36798	-2.36248	0.000190334
Germline_vs_H1	M100dR	missense	-3.14999	-2.94435	-3.36063	0.000716512
Germline_vs_H1	M100dS	missense	-2.12841	-2.10356	-2.15826	0.000788232
Germline_vs_H1	M100dT	missense	-2.20172	-2.24797	-2.16048	0.000396185
Germline_vs_H1	M100dV	missense	-2.26189	-2.28626	-2.24251	0.000569968
Germline_vs_H1	M100dW	missense	-1.91928	-1.73238	-2.11117	0.000266882
Germline_vs_H1	M100dY	missense	-2.96989	-2.82252	-3.12227	0.000320672
Germline_vs_H1	M100d_	nonsense	-3.34521	-3.2338	-3.46163	0.000227918
Germline_vs_H1	M48A	missense	-2.91437	-2.63507	-3.19868	0.000669963
Germline_vs_H1	M48C	missense	-1.37545	-1.09362	-1.66228	0.00039653
Germline_vs_H1	M48D	missense	-3.09677	-3.02766	-3.17088	0.000163094
Germline_vs_H1	M48F	missense	-2.83082	-2.84317	-2.82346	0.000439286
Germline_vs_H1	M48G	missense	-3.31773	-3.12531	-3.51515	0.000685824
Germline_vs_H1	M48H	missense	-3.08769	-2.68743	-3.49294	0.000433424
Germline_vs_H1	M48I	missense	-0.0229971	0.368798	-0.41979	0.000412736
Germline_vs_H1	M48K	missense	-3.26713	-2.04215	-4.4971	2.68951e-05
Germline_vs_H1	M48L	missense	-0.353838	-0.326831	-0.385842	0.00098098
Germline_vs_H1	M48M	silent	-0.20471	-0.21346	-0.200959	0.000279984
Germline_vs_H1	M48N	missense	-3.48834	-3.10654	-3.87514	0.000386185
Germline_vs_H1	M48P	missense	-3.1565	-3.14873	-3.16927	0.000748579
Germline_vs_H1	M48Q	missense	-3.59765	-2.7032	-4.4971	3.4136e-05
Germline_vs_H1	M48R	missense	-3.14703	-2.85313	-3.44592	0.000903398
Germline_vs_H1	M48S	missense	-3.00254	-2.82668	-3.1834	0.00112959
Germline_vs_H1	M48T	missense	-3.06591	-2.76374	-3.37308	0.000732718
Germline_vs_H1	M48V	missense	0.289841	0.25909	0.315594	0.000591346
Germline_vs_H1	M48W	missense	-3.20131	-3.15962	-3.24799	0.000299639
Germline_vs_H1	M48Y	missense	-3.4491	-3.00845	-3.89475	0.000450665
Germline_vs_H1	M48_	nonsense	-3.55954	-2.62697	-4.4971	3.13776e-05
Germline_vs_H1	M80A	missense	-2.45603	-2.28809	-2.62896	0.000180335
Germline_vs_H1	M80D	missense	-3.69914	-3.0126	-4.39068	0.000222746
Germline_vs_H1	M80E	missense	-3.75143	-3.1433	-4.36456	0.000127234
Germline_vs_H1	M80F	missense	-0.585683	-0.476634	-0.699729	0.000875124
Germline_vs_H1	M80G	missense	-3.25332	-3.39589	-3.11575	0.000226539
Germline_vs_H1	M80H	missense	-3.35665	-3.31746	-3.40085	0.000242745
Germline_vs_H1	M80I	missense	-0.921355	-0.585129	-1.26258	0.000579968
Germline_vs_H1	M80K	missense	-3.32435	-2.93447	-3.71922	0.000184128
Germline_vs_H1	M80L	missense	-0.127263	-0.0401756	-0.219349	0.00107718
Germline_vs_H1	M80M	silent	-0.304438	0.00631156	-0.620185	0.000383427
Germline_vs_H1	M80N	missense	-3.23402	-2.9506	-3.52245	0.000345843
Germline_vs_H1	M80P	missense	-3.29557	-3.27995	-3.31619	0.000279295
Germline_vs_H1	M80Q	missense	-3.52528	-2.78997	-4.26558	0.000145164
Germline_vs_H1	M80R	missense	-3.68054	-2.86898	-4.4971	0.000367221
Germline_vs_H1	M80S	missense	-3.27648	-2.92388	-3.63407	0.000482387
Germline_vs_H1	M80T	missense	-3.24579	-3.10974	-3.38683	0.000282743
Germline_vs_H1	M80V	missense	-1.65137	-1.42489	-1.88286	0.000417908
Germline_vs_H1	M80W	missense	-3.85065	-3.20921	-4.4971	0.00027826
Germline_vs_H1	M80Y	missense	-2.85088	-2.91281	-2.79394	0.000536177
Germline_vs_H1	M80_	nonsense	-3.90814	-3.32418	-4.4971	0.000288605
Germline_vs_H1	N97A	missense	-1.54233	-1.41988	-1.66978	0.000451354
Germline_vs_H1	N97C	missense	-3.26536	-3.00904	-3.52668	0.000394116
Germline_vs_H1	N97D	missense	-2.11509	-2.21967	-2.0155	0.000234125
Germline_vs_H1	N97E	missense	-2.89219	-2.68947	-3.09991	0.000165163
Germline_vs_H1	N97F	missense	-3.23512	-2.81328	-3.66195	0.000583416
Germline_vs_H1	N97G	missense	-0.428438	-0.788862	-0.0730111	0.00057652
Germline_vs_H1	N97H	missense	-2.29901	-2.16823	-2.43479	0.00023447
Germline_vs_H1	N97I	missense	-3.27445	-3.1648	-3.3891	0.000425149
Germline_vs_H1	N97K	missense	-2.73142	-2.62859	-2.83925	0.000155509
Germline_vs_H1	N97L	missense	-2.71388	-2.60986	-2.8229	0.000844436
Germline_vs_H1	N97M	missense	-1.73972	-1.67628	-1.80815	0.000246538
Germline_vs_H1	N97N	silent	0.104538	0.0668948	0.137183	0.000256882
Germline_vs_H1	N97P	missense	-3.31323	-3.23794	-3.39353	0.000200334
Germline_vs_H1	N97Q	missense	-1.91507	-1.84756	-1.98757	0.00013413
Germline_vs_H1	N97R	missense	-3.10118	-2.71421	-3.49314	0.000637206
Germline_vs_H1	N97S	missense	-2.29512	-2.45455	-2.1407	0.000811334
Germline_vs_H1	N97T	missense	-2.50352	-2.42202	-2.59002	0.00037791
Germline_vs_H1	N97V	missense	-3.34884	-3.10145	-3.60123	0.000685479
Germline_vs_H1	N97W	missense	-2.9721	-2.71668	-3.23252	0.00029619
Germline_vs_H1	N97Y	missense	-2.80108	-2.7128	-2.89436	0.000389978
Germline_vs_H1	N97_	nonsense	-3.30786	-3.13968	-3.48103	0.000211712
Germline_vs_H1	N58A	missense	-0.419283	-0.619557	-0.224006	0.000660308
Germline_vs_H1	N58C	missense	-1.31736	-1.18114	-1.45858	0.000616517
Germline_vs_H1	N58D	missense	-0.524213	-0.293561	-0.759864	0.000443768
Germline_vs_H1	N58E	missense	-1.07957	-0.824802	-1.33934	0.000321706
Germline_vs_H1	N58F	missense	-0.983031	-0.785027	-1.18603	0.000900295
Germline_vs_H1	N58G	missense	-1.00879	-0.835043	-1.18755	0.000811679
Germline_vs_H1	N58H	missense	-0.193445	-0.159884	-0.232005	0.000396185
Germline_vs_H1	N58I	missense	-0.589245	-0.414568	-0.768919	0.000741683
Germline_vs_H1	N58K	missense	-0.470825	-0.500714	-0.445935	0.000333775
Germline_vs_H1	N58L	missense	-0.796887	-0.520774	-1.078	0.00131096
Germline_vs_H1	N58M	missense	-0.115213	0.012714	-0.248138	0.000407219
Germline_vs_H1	N58N	silent	-0.178907	0.0497214	-0.412534	0.000579623
Germline_vs_H1	N58P	missense	-3.1677	-3.06068	-3.27972	0.00052204
Germline_vs_H1	N58Q	missense	-0.479329	-0.289618	-0.674039	0.000278605
Germline_vs_H1	N58R	missense	-0.553498	-0.666287	-0.445707	0.0010127
Germline_vs_H1	N58S	missense	-0.404557	0.0459164	-0.860028	0.00129958
Germline_vs_H1	N58T	missense	-0.192885	-0.168344	-0.222424	0.000697892
Germline_vs_H1	N58V	missense	-0.411783	-0.303306	-0.525258	0.00107546
Germline_vs_H1	N58W	missense	-1.3281	-1.21144	-1.44976	0.000367221
Germline_vs_H1	N58Y	missense	-0.697198	-0.937692	-0.461701	0.000680652
Germline_vs_H1	N58_	nonsense	-3.22101	-3.19716	-3.24986	0.000421701
Germline_vs_H1	P14A	missense	0.253164	0.26825	0.23308	0.000296535
Germline_vs_H1	P14C	missense	-0.385186	-0.182161	-0.593209	0.000274123
Germline_vs_H1	P14D	missense	-0.0546152	-0.25565	0.141422	0.000205506
Germline_vs_H1	P14E	missense	0.243884	0.31	0.17277	0.000133441
Germline_vs_H1	P14F	missense	0.238902	0.217933	0.254872	0.0003055
Germline_vs_H1	P14G	missense	0.0306373	-0.222003	0.278279	0.000465491
Germline_vs_H1	P14H	missense	-0.0395615	0.315287	-0.399409	0.000221022
Germline_vs_H1	P14I	missense	-0.321095	-0.196593	-0.450596	0.000265503
Germline_vs_H1	P14K	missense	-0.307262	-0.14869	-0.470832	0.000129303
Germline_vs_H1	P14L	missense	0.0134115	0.054332	-0.0325072	0.00047618
Germline_vs_H1	P14M	missense	0.239636	0.10654	0.367733	0.000160681
Germline_vs_H1	P14N	missense	0.0352388	0.218234	-0.152754	0.000220333
Germline_vs_H1	P14P	silent	0.113586	-0.109233	0.331406	0.000219298
Germline_vs_H1	P14Q	missense	0.536699	0.609617	0.458782	9.7236e-05
Germline_vs_H1	P14R	missense	-0.168913	0.0301164	-0.37294	0.000413425
Germline_vs_H1	P14S	missense	0.154891	0.209556	0.0952275	0.000543073
Germline_vs_H1	P14T	missense	0.186794	0.0352458	0.333343	0.00034205
Germline_vs_H1	P14V	missense	0.0362277	0.364853	-0.297395	0.000417908
Germline_vs_H1	P14W	missense	-0.113382	-0.232789	0.00102797	0.000168611
Germline_vs_H1	P14Y	missense	0.0180341	0.305146	-0.274076	0.000267571
Germline_vs_H1	P14_	nonsense	-3.11575	-2.95535	-3.28114	0.000178956
Germline_vs_H1	P41A	missense	-3.25367	-2.99394	-3.5184	0.000608932
Germline_vs_H1	P41C	missense	-3.56772	-3.28082	-3.85963	0.00049549
Germline_vs_H1	P41D	missense	-0.309088	-0.296562	-0.326613	0.000452389
Germline_vs_H1	P41E	missense	0.0981337	-0.190897	0.382166	0.000423425
Germline_vs_H1	P41F	missense	-3.39752	-3.24474	-3.55529	0.000648929
Germline_vs_H1	P41G	missense	-2.46848	-2.26963	-2.67233	0.00103167
Germline_vs_H1	P41H	missense	-1.27357	-0.94412	-1.60802	0.000443768
Germline_vs_H1	P41I	missense	-3.20772	-3.31899	-3.10145	0.000598932
Germline_vs_H1	P41K	missense	-0.808558	-0.403184	-1.21893	0.00048549
Germline_vs_H1	P41L	missense	-3.71258	-3.17073	-4.25942	0.00136372
Germline_vs_H1	P41M	missense	-3.25353	-2.95179	-3.56026	0.000515489
Germline_vs_H1	P41N	missense	-0.355478	-0.162531	-0.553424	0.000535143
Germline_vs_H1	P41P	silent	0.132318	0.0538109	0.205827	0.000862021
Germline_vs_H1	P41Q	missense	-0.490667	-0.212805	-0.773528	0.000355153
Germline_vs_H1	P41R	missense	-1.35462	-1.15646	-1.55778	0.0010527
Germline_vs_H1	P41S	missense	-2.00477	-1.95862	-2.05593	0.00138337
Germline_vs_H1	P41T	missense	-2.8647	-2.80715	-2.92725	0.000829264
Germline_vs_H1	P41V	missense	-3.75239	-3.01267	-4.4971	0.000969601
Germline_vs_H1	P41W	missense	-3.22343	-3.16877	-3.28308	0.000456871
Germline_vs_H1	P41Y	missense	-3.52036	-3.08484	-3.96088	0.000635482
Germline_vs_H1	P41_	nonsense	-3.28137	-3.00634	-3.56139	0.000560314
Germline_vs_H1	P52aA	missense	-2.96657	-3.05318	-2.88496	0.000542728
Germline_vs_H1	P52aC	missense	-3.23481	-3.15344	-3.32118	0.000396185
Germline_vs_H1	P52aD	missense	-0.146751	-0.146682	-0.151819	0.000339292
Germline_vs_H1	P52aE	missense	-0.950824	-0.504504	-1.40214	0.000259296
Germline_vs_H1	P52aF	missense	-3.44122	-3.2049	-3.68253	0.000440665
Germline_vs_H1	P52aG	missense	-1.95051	-1.84406	-2.06197	0.000838919
Germline_vs_H1	P52aH	missense	-2.34987	-2.17742	-2.52731	0.000312052
Germline_vs_H1	P52aI	missense	-2.95634	-2.80886	-3.10881	0.000386185
Germline_vs_H1	P52aK	missense	-3.10009	-3.06184	-3.14334	0.000277571
Germline_vs_H1	P52aL	missense	-3.11383	-3.11294	-3.11972	0.000824437
Germline_vs_H1	P52aM	missense	-3.28671	-2.99458	-3.58384	0.000307224
Germline_vs_H1	P52aN	missense	-1.9493	-1.79731	-2.10629	0.000319982
Germline_vs_H1	P52aP	silent	-0.000518031	-0.106332	0.100298	0.000461354
Germline_vs_H1	P52aQ	missense	-2.3574	-2.14725	-2.57254	0.000220677
Germline_vs_H1	P52aR	missense	-3.33944	-3.01326	-3.67061	0.00089995
Germline_vs_H1	P52aS	missense	-2.02205	-1.94341	-2.10568	0.000952706
Germline_vs_H1	P52aT	missense	-2.10954	-2.11908	-2.10499	0.00052135
Germline_vs_H1	P52aV	missense	-3.26611	-2.92696	-3.61026	0.000623414
Germline_vs_H1	P52aW	missense	-3.02776	-2.75346	-3.30705	0.000339636
Germline_vs_H1	P52aY	missense	-3.36428	-2.90237	-3.83118	0.000396875
Germline_vs_H1	P52a_	nonsense	-3.47662	-3.31802	-3.64021	0.000274812
Germline_vs_H1	Q105A	missense	-0.200513	-0.0795142	-0.32651	0.000587209
Germline_vs_H1	Q105C	missense	-0.282082	-0.232139	-0.337022	0.000446527
Germline_vs_H1	Q105D	missense	0.155971	0.0717991	0.235145	0.000327913
Germline_vs_H1	Q105E	missense	0.302209	0.183556	0.415864	0.00023447
Germline_vs_H1	Q105F	missense	-0.279674	-0.0148731	-0.549474	0.00074651
Germline_vs_H1	Q105G	missense	-0.172699	0.0594804	-0.409877	0.000640999
Germline_vs_H1	Q105H	missense	-0.264826	-0.181457	-0.353192	0.000349291
Germline_vs_H1	Q105I	missense	-0.50346	-0.373877	-0.63804	0.00055859
Germline_vs_H1	Q105K	missense	0.140931	-0.0299749	0.30684	0.000289639
Germline_vs_H1	Q105L	missense	-0.198247	0.0413325	-0.442825	0.00118959
Germline_vs_H1	Q105M	missense	-0.106957	-0.288636	0.0697241	0.000347567
Germline_vs_H1	Q105N	missense	-0.0974709	-0.255559	0.0556185	0.000419977
Germline_vs_H1	Q105P	missense	-0.0410776	-0.054052	-0.0331015	0.000496179
Germline_vs_H1	Q105Q	silent	-0.113152	0.029597	-0.260899	0.000336533
Germline_vs_H1	Q105R	missense	-0.490123	-0.218747	-0.766498	0.000766509
Germline_vs_H1	Q105S	missense	0.0319062	0.138338	-0.0795234	0.00115201
Germline_vs_H1	Q105T	missense	-0.542256	-0.400706	-0.688804	0.000580313
Germline_vs_H1	Q105V	missense	-0.300497	-0.0821078	-0.523884	0.00077444
Germline_vs_H1	Q105W	missense	-0.39561	-0.355529	-0.44069	0.000159646
Germline_vs_H1	Q105Y	missense	-0.406708	-0.312629	-0.505786	0.000566865
Germline_vs_H1	Q105_	nonsense	-3.48507	-3.28932	-3.68582	0.000384806
Germline_vs_H1	Q1A	missense	-0.0230939	-0.26627	0.215084	6.89617e-05
Germline_vs_H1	Q1C	missense	-1.17981	-0.996403	-1.36821	0.000509282
Germline_vs_H1	Q1D	missense	0.107354	0.160625	0.0490855	0.000167577
Germline_vs_H1	Q1E	missense	-0.167795	-0.283027	-0.0575607	0.000204471
Germline_vs_H1	Q1F	missense	0.178353	0.0351146	0.316593	0.0013351
Germline_vs_H1	Q1G	missense	0.00820729	-0.0361197	0.0475361	0.000496179
Germline_vs_H1	Q1I	missense	0.149073	0.272606	0.020542	0.000516523
Germline_vs_H1	Q1K	missense	0.244405	0.276033	0.207779	0.000193093
Germline_vs_H1	Q1L	missense	0.16855	0.111681	0.22042	0.00107994
Germline_vs_H1	Q1M	missense	0.346533	0.396115	0.291954	0.000282053
Germline_vs_H1	Q1N	missense	0.323032	0.236025	0.405041	0.000265847
Germline_vs_H1	Q1P	missense	-0.102434	-0.148887	-0.0609788	4.89628e-05
Germline_vs_H1	Q1Q	silent	-0.433124	-0.763877	-0.107369	0.000140337
Germline_vs_H1	Q1R	missense	0.0800934	0.0664163	0.0887722	0.00041446
Germline_vs_H1	Q1S	missense	-0.151257	-0.00434118	-0.30317	0.000840988
Germline_vs_H1	Q1T	missense	0.158888	0.366898	-0.0541213	0.000272399
Germline_vs_H1	Q1W	missense	0.105255	0.185316	0.020195	0.000327913
Germline_vs_H1	Q1Y	missense	0.182552	0.00799339	0.352112	0.000582381
Germline_vs_H1	Q1_	nonsense	-3.19921	-3.23663	-3.16679	0.00035998
Germline_vs_H1	Q39A	missense	-0.271854	-0.181462	-0.367245	0.000354808
Germline_vs_H1	Q39C	missense	-0.843881	-0.351045	-1.34172	0.000315155
Germline_vs_H1	Q39D	missense	-0.316982	-0.277198	-0.361763	0.000249641
Germline_vs_H1	Q39E	missense	-0.160143	-0.116836	-0.208447	0.000218609
Germline_vs_H1	Q39F	missense	-0.624175	-0.359118	-0.894231	0.000507213
Germline_vs_H1	Q39G	missense	-1.93676	-1.86809	-2.01043	0.000697547
Germline_vs_H1	Q39H	missense	-0.273635	-0.0107022	-0.541566	0.000213092
Germline_vs_H1	Q39I	missense	-1.02779	-1.28567	-0.774909	0.000303776
Germline_vs_H1	Q39K	missense	-0.161343	-0.380605	0.0529206	0.000176197
Germline_vs_H1	Q39L	missense	-0.876684	-0.561349	-1.19702	0.000703064
Germline_vs_H1	Q39M	missense	-0.695936	-0.967743	-0.429127	0.000247228
Germline_vs_H1	Q39N	missense	-1.2004	-1.33441	-1.0714	0.000298259
Germline_vs_H1	Q39P	missense	-3.12618	-2.9952	-3.26216	0.000344808
Germline_vs_H1	Q39Q	silent	0.190342	0.015269	0.360417	0.000181714
Germline_vs_H1	Q39R	missense	-0.7296	-0.516992	-0.947206	0.000697203
Germline_vs_H1	Q39S	missense	-0.576472	-0.616406	-0.541536	0.00070272
Germline_vs_H1	Q39T	missense	-1.74732	-1.63139	-1.86824	0.000319637
Germline_vs_H1	Q39V	missense	-0.404411	-0.5948	-0.219019	0.000624793
Germline_vs_H1	Q39W	missense	0.0902355	-0.0911513	0.266624	0.000275157
Germline_vs_H1	Q39Y	missense	0.0777663	0.153459	-0.00292484	0.000342395
Germline_vs_H1	Q39_	nonsense	-3.19608	-3.01069	-3.38647	0.000254813
Germline_vs_H1	Q3A	missense	0.310734	0.35464	0.261831	0.000247572
Germline_vs_H1	Q3C	missense	-0.193166	-0.247323	-0.144007	0.000257227
Germline_vs_H1	Q3D	missense	-0.302881	0.0647832	-0.675543	0.000236539
Germline_vs_H1	Q3F	missense	-0.471503	-0.243998	-0.704007	0.0010065
Germline_vs_H1	Q3G	missense	-0.443483	-0.628379	-0.263586	0.000472043
Germline_vs_H1	Q3I	missense	-0.272728	-0.245121	-0.305333	0.000573416
Germline_vs_H1	Q3K	missense	-0.383086	0.387349	-1.15852	7.44786e-05
Germline_vs_H1	Q3L	missense	-0.0770574	-0.0507646	-0.108348	0.000715133
Germline_vs_H1	Q3M	missense	-0.042623	-0.0471638	-0.0430805	9.96496e-05
Germline_vs_H1	Q3N	missense	0.0809813	0.134154	0.0228103	0.000322741
Germline_vs_H1	Q3P	missense	-0.158024	-0.428956	0.10791	0.000229987
Germline_vs_H1	Q3Q	silent	0.253184	0.301571	0.199798	5.20661e-05
Germline_vs_H1	Q3R	missense	0.299077	0.511832	0.0813237	0.000277916
Germline_vs_H1	Q3S	missense	-0.23754	0.0514491	-0.531528	0.000674101
Germline_vs_H1	Q3T	missense	0.375481	0.276077	0.469886	0.000219988
Germline_vs_H1	Q3V	missense	-0.118079	0.000117182	-0.241273	0.000481353
Germline_vs_H1	Q3W	missense	-0.112363	0.233484	-0.463208	9.20639e-05
Germline_vs_H1	Q3Y	missense	-0.408658	-0.220545	-0.60177	0.000298604
Germline_vs_H1	Q3_	nonsense	-4.1421	-3.79209	-4.4971	0.000105511
Germline_vs_H1	Q43A	missense	-0.528198	-0.222259	-0.839134	0.000366531
Germline_vs_H1	Q43C	missense	-0.0925443	-0.088484	-0.101603	0.000193782
Germline_vs_H1	Q43D	missense	-0.58649	-0.204898	-0.973081	6.13759e-05
Germline_vs_H1	Q43E	missense	0.313815	0.424502	0.198129	0.000252745
Germline_vs_H1	Q43F	missense	-1.87411	-1.90165	-1.85157	0.000294122
Germline_vs_H1	Q43G	missense	0.268665	0.591678	-0.0593456	0.000444458
Germline_vs_H1	Q43H	missense	-0.60439	-0.461553	-0.752225	0.00011758
Germline_vs_H1	Q43I	missense	-1.78577	-1.84756	-1.72897	0.000222746
Germline_vs_H1	Q43K	missense	-0.194068	-0.15634	-0.236794	0.000367911
Germline_vs_H1	Q43L	missense	-1.23212	-1.00542	-1.46382	0.000702375
Germline_vs_H1	Q43M	missense	-1.02585	-0.926315	-1.13039	0.000237573
Germline_vs_H1	Q43N	missense	-0.639594	-0.526359	-0.757828	0.000127579
Germline_vs_H1	Q43P	missense	-3.41448	-3.1895	-3.64445	0.00036929
Germline_vs_H1	Q43Q	silent	-0.0406093	-0.0834163	-0.00280048	0.000334464
Germline_vs_H1	Q43R	missense	-0.860087	-0.669337	-1.05583	0.000754441
Germline_vs_H1	Q43S	missense	-0.384901	-0.134025	-0.640776	0.000589967
Germline_vs_H1	Q43T	missense	-0.730808	-0.574034	-0.892579	0.000372393
Germline_vs_H1	Q43V	missense	-1.2731	-0.933774	-1.61743	0.00044032
Germline_vs_H1	Q43W	missense	-3.17107	-2.74579	-3.60135	0.000236539
Germline_vs_H1	Q43Y	missense	-1.45331	-1.36537	-1.54624	0.000151371
Germline_vs_H1	Q43_	nonsense	-3.20855	-3.13478	-3.28732	0.000357566
Germline_vs_H1	Q61C	missense	-1.31359	-0.998488	-1.63369	0.000577209
Germline_vs_H1	Q61D	missense	-0.121744	0.0750959	-0.323582	0.000473422
Germline_vs_H1	Q61E	missense	0.121207	-0.050225	0.28764	0.000301363
Germline_vs_H1	Q61F	missense	-0.891081	-0.410944	-1.37622	0.000752027
Germline_vs_H1	Q61G	missense	-0.240822	-0.096873	-0.38977	0.000660998
Germline_vs_H1	Q61H	missense	0.0428314	0.456751	-0.376087	0.000404805
Germline_vs_H1	Q61I	missense	-0.551108	-0.554299	-0.552914	0.000599967
Germline_vs_H1	Q61K	missense	-0.474112	-0.454696	-0.498526	0.000362394
Germline_vs_H1	Q61L	missense	-0.290982	-0.363171	-0.223792	0.000705478
Germline_vs_H1	Q61M	missense	-0.372222	-0.12733	-0.622112	0.000223436
Germline_vs_H1	Q61N	missense	-0.0952622	-0.479188	0.283666	0.00055721
Germline_vs_H1	Q61P	missense	0.0786368	0.00496758	0.147308	0.000422735
Germline_vs_H1	Q61Q	silent	0.183401	-0.0679824	0.429787	0.00022585
Germline_vs_H1	Q61R	missense	-0.404466	-0.364701	-0.44923	0.000571348
Germline_vs_H1	Q61T	missense	-0.105184	-0.176377	-0.0389896	0.000624793
Germline_vs_H1	Q61V	missense	-0.569115	-0.365252	-0.777976	0.000671687
Germline_vs_H1	Q61W	missense	-1.17971	-0.887401	-1.47701	0.000263778
Germline_vs_H1	Q61Y	missense	-1.04124	-0.558741	-1.52874	0.000627551
Germline_vs_H1	Q61_	nonsense	-3.27294	-3.09186	-3.45901	0.000387565
Germline_vs_H1	Q64A	missense	0.12847	0.306042	-0.0541007	0.000271364
Germline_vs_H1	Q64C	missense	-1.39001	-0.817271	-1.96774	0.00018861
Germline_vs_H1	Q64D	missense	-0.366265	-0.975574	0.238047	0.000276881
Germline_vs_H1	Q64E	missense	0.120036	0.283841	-0.0487683	0.000199644
Germline_vs_H1	Q64F	missense	-1.12604	-0.828691	-1.4284	0.00059445
Germline_vs_H1	Q64G	missense	-0.478295	-0.727227	-0.234361	0.000475491
Germline_vs_H1	Q64H	missense	-0.357665	-0.244908	-0.47542	0.000279295
Germline_vs_H1	Q64I	missense	-0.891217	-0.778316	-1.00912	0.000439631
Germline_vs_H1	Q64L	missense	-0.703341	-0.378459	-1.03322	0.000972705
Germline_vs_H1	Q64M	missense	-0.117974	-0.300277	0.0593315	0.000271019
Germline_vs_H1	Q64N	missense	0.228935	0.203722	0.24915	0.000354463
Germline_vs_H1	Q64P	missense	-1.49781	-1.24615	-1.75448	0.000367566
Germline_vs_H1	Q64R	missense	-0.0445388	0.104941	-0.199017	0.00042308
Germline_vs_H1	Q64S	missense	-0.199918	-0.0429919	-0.361842	0.000822713
Germline_vs_H1	Q64T	missense	-0.355248	-0.728408	0.0129128	0.000469629
Germline_vs_H1	Q64V	missense	-0.432024	-0.0640543	-0.804993	0.000317224
Germline_vs_H1	Q64W	missense	-1.00116	-0.365954	-1.64136	0.000275157
Germline_vs_H1	Q64Y	missense	-0.572504	-0.268504	-0.881502	0.000454458
Germline_vs_H1	Q64_	nonsense	-3.16948	-2.81344	-3.53052	0.000302742
Germline_vs_H1	Q6A	missense	-0.650652	-0.382702	-0.9236	0.000293432
Germline_vs_H1	Q6C	missense	-1.57855	-1.49994	-1.66216	0.000205506
Germline_vs_H1	Q6D	missense	-1.88116	-1.77911	-1.98821	0.000245159
Germline_vs_H1	Q6E	missense	-0.307697	-0.481729	-0.138663	6.55136e-05
Germline_vs_H1	Q6F	missense	-2.96806	-2.58462	-3.35649	0.000942361
Germline_vs_H1	Q6G	missense	-0.447276	-0.381191	-0.518359	0.000348601
Germline_vs_H1	Q6H	missense	-0.936781	-0.900767	-0.977792	0.000191713
Germline_vs_H1	Q6I	missense	-2.19284	-2.02871	-2.36197	0.000482387
Germline_vs_H1	Q6K	missense	-2.08465	-1.95176	-2.22254	0.000139647
Germline_vs_H1	Q6L	missense	-1.14263	-1.15213	-1.13813	0.00026171
Germline_vs_H1	Q6M	missense	-0.0408072	-0.288883	0.20227	0.000153095
Germline_vs_H1	Q6N	missense	-0.456191	-0.248579	-0.6688	0.000241711
Germline_vs_H1	Q6P	missense	-1.6003	-1.48995	-1.71565	0.000216885
Germline_vs_H1	Q6Q	silent	0.326747	0.282958	0.365539	0.000112408
Germline_vs_H1	Q6R	missense	-2.24113	-1.9959	-2.49135	0.000305845
Germline_vs_H1	Q6S	missense	-0.234092	-0.089145	-0.384037	0.000756855
Germline_vs_H1	Q6T	missense	-1.13073	-0.783298	-1.48317	0.000263778
Germline_vs_H1	Q6V	missense	-1.59614	-1.48765	-1.70964	0.000412046
Germline_vs_H1	Q6W	missense	-2.85782	-2.78369	-2.93696	0.000169646
Germline_vs_H1	Q6Y	missense	-2.97499	-2.95638	-2.99859	0.000435148
Germline_vs_H1	Q6_	nonsense	-3.27136	-3.28035	-3.26738	0.000190334
Germline_vs_H1	R38A	missense	-1.82456	-0.869105	-2.78501	9.13742e-05
Germline_vs_H1	R38C	missense	-3.83993	-3.18776	-4.4971	6.17207e-05
Germline_vs_H1	R38D	missense	-3.72259	-2.95307	-4.4971	4.79284e-05
Germline_vs_H1	R38F	missense	-2.7099	-2.44777	-2.97703	0.000102063
Germline_vs_H1	R38G	missense	-2.82195	-2.6132	-3.0357	9.51671e-05
Germline_vs_H1	R38I	missense	-3.31034	-2.7166	-3.90907	7.86163e-05
Germline_vs_H1	R38L	missense	-3.31281	-3.14641	-3.48422	0.000140337
Germline_vs_H1	R38N	missense	-3.97083	-4.41903	-3.52763	6.27551e-05
Germline_vs_H1	R38R	silent	0.274641	-0.0330237	0.577307	3.99978e-05
Germline_vs_H1	R38S	missense	-4.45556	-4.41903	-4.4971	8.51677e-05
Germline_vs_H1	R38V	missense	-2.45779	-2.32074	-2.59983	0.000115511
Germline_vs_H1	R38W	missense	-4.45556	-4.41903	-4.4971	3.0688e-05
Germline_vs_H1	R38Y	missense	-3.56557	-2.63903	-4.4971	6.24103e-05
Germline_vs_H1	R38_	nonsense	-4.45556	-4.41903	-4.4971	3.44808e-05
Germline_vs_H1	R66A	missense	-0.658754	-1.12022	-0.202287	0.000388944
Germline_vs_H1	R66C	missense	-1.53627	-1.53094	-1.5466	0.000414805
Germline_vs_H1	R66D	missense	-1.04298	-0.906251	-1.1847	0.000301018
Germline_vs_H1	R66E	missense	-0.89352	-0.963085	-0.828952	0.000229642
Germline_vs_H1	R66F	missense	-0.788543	-0.935718	-0.646366	0.000424114
Germline_vs_H1	R66G	missense	-0.707098	-0.919659	-0.499535	0.00070272
Germline_vs_H1	R66H	missense	-0.601225	-0.455581	-0.751867	0.000274468
Germline_vs_H1	R66I	missense	-0.774078	-0.678122	-0.875032	0.000396875
Germline_vs_H1	R66K	missense	-0.534967	-1.4064	0.331464	0.000200334
Germline_vs_H1	R66L	missense	-0.732413	-0.641763	-0.828061	0.000990635
Germline_vs_H1	R66M	missense	-0.433922	-0.433738	-0.439103	0.000309638
Germline_vs_H1	R66N	missense	-0.804376	-0.467032	-1.14672	0.000279295
Germline_vs_H1	R66P	missense	-3.01316	-2.87697	-3.15435	0.000369979
Germline_vs_H1	R66Q	missense	-0.24043	0.0197708	-0.50563	0.000223436
Germline_vs_H1	R66R	silent	0.125512	0.109598	0.136428	0.000650309
Germline_vs_H1	R66S	missense	-1.06109	-0.696356	-1.43083	0.000871331
Germline_vs_H1	R66T	missense	-1.33646	-1.57971	-1.09821	0.000425494
Germline_vs_H1	R66V	missense	-1.15609	-1.4153	-0.901873	0.000687893
Germline_vs_H1	R66W	missense	-1.947	-1.71351	-2.18549	0.000343429
Germline_vs_H1	R66Y	missense	-0.826571	-0.402765	-1.25538	0.000390323
Germline_vs_H1	R66_	nonsense	-3.78871	-3.08533	-4.4971	0.000321706
Germline_vs_H1	R83A	missense	0.281126	0.221588	0.335665	0.000367911
Germline_vs_H1	R83C	missense	0.224757	0.230949	0.213568	0.000266537
Germline_vs_H1	R83D	missense	0.239797	0.0247197	0.449876	0.000199989
Germline_vs_H1	R83E	missense	0.137236	0.3369	-0.0674255	0.000172059
Germline_vs_H1	R83F	missense	-0.79917	-0.735204	-0.868134	0.000538246
Germline_vs_H1	R83G	missense	0.155548	-0.0434424	0.34954	0.000569624
Germline_vs_H1	R83H	missense	0.342785	0.176092	0.504479	0.000213781
Germline_vs_H1	R83I	missense	0.00858694	-0.054291	0.0664666	0.000371014
Germline_vs_H1	R83L	missense	0.104085	0.0386767	0.164494	0.000955809
Germline_vs_H1	R83M	missense	-0.0896528	0.0254903	-0.209794	0.000266537
Germline_vs_H1	R83N	missense	0.180289	0.257321	0.0982581	0.000260675
Germline_vs_H1	R83P	missense	-2.20328	-2.14533	-2.26623	0.000341016
Germline_vs_H1	R83Q	missense	0.413154	0.220897	0.600414	0.000108615
Germline_vs_H1	R83R	silent	-0.318262	-0.362517	-0.279006	0.000549969
Germline_vs_H1	R83S	missense	0.182836	0.116542	0.244131	0.000808576
Germline_vs_H1	R83T	missense	0.352189	0.476752	0.222628	0.000381358
Germline_vs_H1	R83V	missense	0.070367	0.12365	0.0120862	0.000687548
Germline_vs_H1	R83W	missense	-0.48324	-0.396057	-0.575422	0.000217574
Germline_vs_H1	R83Y	missense	0.0165227	0.186104	-0.158057	0.000340326
Germline_vs_H1	R83_	nonsense	-3.69042	-2.88873	-4.4971	0.000218264
Germline_vs_H1	R94A	missense	-1.5571	-1.68903	-1.43017	0.000340326
Germline_vs_H1	R94C	missense	-1.97912	-2.01823	-1.945	0.000268261
Germline_vs_H1	R94D	missense	-3.131	-2.56577	-3.70122	0.0001793
Germline_vs_H1	R94E	missense	-2.06007	-1.97485	-2.15029	0.000103098
Germline_vs_H1	R94F	missense	-1.11393	-0.938317	-1.29455	0.000440665
Germline_vs_H1	R94G	missense	-1.69642	-1.62685	-1.771	0.000379634
Germline_vs_H1	R94H	missense	-1.36073	-1.53075	-1.1957	0.000178611
Germline_vs_H1	R94I	missense	-1.53216	-1.48655	-1.58277	0.000176542
Germline_vs_H1	R94K	missense	0.0611987	-0.0271881	0.144587	0.000113787
Germline_vs_H1	R94L	missense	-1.44584	-1.39688	-1.49981	0.000545142
Germline_vs_H1	R94M	missense	-0.45429	-0.41943	-0.494147	0.00013413
Germline_vs_H1	R94N	missense	-1.2817	-0.978806	-1.58959	0.000184473
Germline_vs_H1	R94P	missense	-2.98236	-2.73783	-3.2319	0.000232056
Germline_vs_H1	R94Q	missense	0.396241	0.56604	0.221445	9.55119e-05
Germline_vs_H1	R94R	silent	-0.271672	-0.250968	-0.297374	0.000308604
Germline_vs_H1	R94S	missense	-1.34149	-1.01481	-1.67318	0.000573072
Germline_vs_H1	R94T	missense	-0.826706	-0.698784	-0.959626	0.00027895
Germline_vs_H1	R94V	missense	-1.32445	-0.955428	-1.69847	0.000455837
Germline_vs_H1	R94W	missense	-1.79886	-1.79498	-1.80773	0.000164818
Germline_vs_H1	R94Y	missense	-2.20899	-2.28523	-2.13776	0.000238952
Germline_vs_H1	R94_	nonsense	-3.57165	-3.39095	-3.75736	0.000141371
Germline_vs_H1	S112A	missense	-0.23324	-0.242551	-0.228928	0.000495835
Germline_vs_H1	S112C	missense	-0.61829	-0.253381	-0.988197	0.000412391
Germline_vs_H1	S112D	missense	0.332074	0.0646257	0.594524	0.00030619
Germline_vs_H1	S112E	missense	0.409028	0.445589	0.367468	0.000290329
Germline_vs_H1	S112F	missense	-0.739731	-0.308128	-1.17633	0.000453078
Germline_vs_H1	S112G	missense	-0.110726	-0.0755925	-0.150857	0.000903053
Germline_vs_H1	S112H	missense	-0.235827	-0.285894	-0.190759	0.000192058
Germline_vs_H1	S112I	missense	-0.680905	-0.602992	-0.763816	0.000368945
Germline_vs_H1	S112K	missense	-0.303654	-0.0274418	-0.584864	0.000222057
Germline_vs_H1	S112L	missense	-0.516276	-0.160013	-0.877537	0.000862021
Germline_vs_H1	S112M	missense	-0.307091	-0.129225	-0.489956	0.000267227
Germline_vs_H1	S112N	missense	-0.160645	0.173914	-0.500203	0.000308259
Germline_vs_H1	S112P	missense	-0.121475	-0.354952	0.107003	0.000307224
Germline_vs_H1	S112Q	missense	0.265021	0.426364	0.0986792	0.000189645
Germline_vs_H1	S112R	missense	-0.151429	-0.142381	-0.165475	0.000862711
Germline_vs_H1	S112S	silent	0.189338	0.0423175	0.331361	0.0010296
Germline_vs_H1	S112T	missense	0.361045	0.293268	0.423825	0.000472388
Germline_vs_H1	S112V	missense	-0.265666	-0.133605	-0.402726	0.000736166
Germline_vs_H1	S112W	missense	-0.813474	-0.20246	-1.42949	0.00037722
Germline_vs_H1	S112Y	missense	-0.298578	-0.17722	-0.424936	0.000412736
Germline_vs_H1	S112_	nonsense	-3.84692	-3.33577	-4.36307	0.000312396
Germline_vs_H1	S16A	missense	-0.235008	-0.0268543	-0.448161	0.000318948
Germline_vs_H1	S16C	missense	-0.231848	0.0567568	-0.52545	0.000287915
Germline_vs_H1	S16D	missense	0.0880467	0.286138	-0.115042	0.000208954
Germline_vs_H1	S16E	missense	0.405288	0.294826	0.510752	0.000154129
Germline_vs_H1	S16F	missense	-0.458458	0.288105	-1.21002	0.000323775
Germline_vs_H1	S16G	missense	-0.0824083	-0.141377	-0.0284375	0.000475491
Germline_vs_H1	S16H	missense	0.285034	0.193944	0.371126	0.000174128
Germline_vs_H1	S16I	missense	-0.0360591	-0.451829	0.374713	0.000239297
Germline_vs_H1	S16K	missense	0.0460752	-0.403458	0.49061	0.000160681
Germline_vs_H1	S16L	missense	-0.578603	-0.196754	-0.965449	0.000487904
Germline_vs_H1	S16M	missense	0.186155	0.094453	0.272859	0.000158612
Germline_vs_H1	S16N	missense	0.178665	0.00868982	0.343642	0.000231022
Germline_vs_H1	S16P	missense	-1.32141	-1.10064	-1.54718	0.000214471
Germline_vs_H1	S16R	missense	0.00701236	0.274276	-0.265249	0.000438941
Germline_vs_H1	S16S	silent	0.107001	-0.17622	0.385224	0.000535488
Germline_vs_H1	S16T	missense	-0.287985	-0.530835	-0.0501328	0.000271709
Germline_vs_H1	S16V	missense	-0.0212848	0.0442655	-0.0918333	0.000418942
Germline_vs_H1	S16W	missense	-0.369617	-0.50587	-0.238363	0.000205506
Germline_vs_H1	S16_	nonsense	-3.61299	-3.63409	-3.59689	0.000165163
Germline_vs_H1	S17A	missense	-0.127876	-0.318813	0.0580628	0.000248952
Germline_vs_H1	S17C	missense	-0.491926	-0.49143	-0.497421	0.000331361
Germline_vs_H1	S17D	missense	-0.94462	-0.395444	-1.49879	0.000195506
Germline_vs_H1	S17E	missense	-0.202969	-0.167937	-0.243001	0.000136199
Germline_vs_H1	S17F	missense	-0.204506	-0.306929	-0.107082	0.000649274
Germline_vs_H1	S17G	missense	-0.235327	0.0455553	-0.521207	0.000377565
Germline_vs_H1	S17H	missense	-0.0971169	-0.227031	0.0277992	0.000202058
Germline_vs_H1	S17I	missense	0.0176299	0.00692155	0.0233401	0.000416529
Germline_vs_H1	S17K	missense	0.220833	-0.0261253	0.462794	0.000150336
Germline_vs_H1	S17L	missense	0.0291795	0.195788	-0.142427	0.000814438
Germline_vs_H1	S17M	missense	0.257796	0.14756	0.363033	0.000205851
Germline_vs_H1	S17N	missense	0.149459	0.114405	0.179516	0.000251021
Germline_vs_H1	S17P	missense	-0.901953	-0.433789	-1.37511	0.000177232
Germline_vs_H1	S17Q	missense	-0.281393	-0.245856	-0.321929	0.000106201
Germline_vs_H1	S17R	missense	-0.335153	0.0514998	-0.726804	0.000380669
Germline_vs_H1	S17S	silent	0.204174	0.397966	0.00538312	0.000905467
Germline_vs_H1	S17T	missense	-0.264966	-0.854915	0.319985	0.000247917
Germline_vs_H1	S17V	missense	-0.349595	-0.266796	-0.437393	0.000563762
Germline_vs_H1	S17W	missense	-0.291725	-0.247071	-0.341378	0.000246193
Germline_vs_H1	S17Y	missense	-0.014181	-0.259947	0.226587	0.000397564
Germline_vs_H1	S17_	nonsense	-3.20147	-2.74647	-3.66147	0.000253089
Germline_vs_H1	S21A	missense	0.0447743	0.00645127	0.0780991	0.000280674
Germline_vs_H1	S21C	missense	-0.157831	-0.162737	-0.157923	0.000383082
Germline_vs_H1	S21D	missense	-0.974831	-1.0463	-0.908364	0.000298604
Germline_vs_H1	S21E	missense	-0.0272516	0.0455926	-0.105094	0.000191713
Germline_vs_H1	S21F	missense	0.0205105	0.199996	-0.163974	0.000793749
Germline_vs_H1	S21G	missense	-0.218519	-0.188386	-0.25365	0.000515144
Germline_vs_H1	S21H	missense	-0.30632	-0.338239	-0.2794	0.000292398
Germline_vs_H1	S21I	missense	-0.333891	-0.464121	-0.208658	0.000451009
Germline_vs_H1	S21K	missense	-0.27511	-0.182016	-0.373203	0.000141716
Germline_vs_H1	S21L	missense	-0.453073	-0.342156	-0.568988	0.000979946
Germline_vs_H1	S21M	missense	0.0821207	0.0484242	0.110819	0.000249986
Germline_vs_H1	S21N	missense	-0.867558	-0.362544	-1.37757	0.000324465
Germline_vs_H1	S21P	missense	-0.471192	-0.739871	-0.20751	0.000236194
Germline_vs_H1	S21Q	missense	-0.934989	-0.804104	-1.07087	0.000137923
Germline_vs_H1	S21R	missense	-0.560523	-0.182266	-0.943778	0.000364118
Germline_vs_H1	S21T	missense	-0.278216	-0.465271	-0.0961598	0.000333085
Germline_vs_H1	S21V	missense	-0.116775	-0.195252	-0.0432963	0.000649274
Germline_vs_H1	S21W	missense	-0.0575403	-0.331616	0.211537	0.000244124
Germline_vs_H1	S21Y	missense	-0.0951402	0.00232823	-0.197607	0.000489973
Germline_vs_H1	S21_	nonsense	-3.23548	-3.16358	-3.31237	0.000266537
Germline_vs_H1	S25A	missense	-0.0731442	-0.630518	0.479231	0.000187576
Germline_vs_H1	S25C	missense	-1.36481	-1.01349	-1.72112	0.000343429
Germline_vs_H1	S25D	missense	0.061372	0.123798	-0.00605215	0.000172404
Germline_vs_H1	S25E	missense	0.00843321	-0.162652	0.17452	0.000146199
Germline_vs_H1	S25F	missense	-0.502015	-0.509535	-0.499495	0.000536522
Germline_vs_H1	S25G	missense	-0.273784	-0.762346	0.209779	0.000461354
Germline_vs_H1	S25H	missense	-0.324993	-0.274726	-0.380258	0.000217229
Germline_vs_H1	S25I	missense	-0.262393	-0.12374	-0.406044	0.000365152
Germline_vs_H1	S25K	missense	-0.532303	-0.428519	-0.641085	0.000212402
Germline_vs_H1	S25L	missense	-0.453056	-0.0664524	-0.844657	0.000624793
Germline_vs_H1	S25M	missense	-0.0814782	-0.00480196	-0.163153	0.000229987
Germline_vs_H1	S25P	missense	0.0683124	0.221313	-0.0896863	0.000273778
Germline_vs_H1	S25Q	missense	-0.205059	-0.171495	-0.243622	0.000133441
Germline_vs_H1	S25R	missense	-0.75434	-0.333019	-1.18066	0.000517213
Germline_vs_H1	S25V	missense	-0.335734	-0.272154	-0.404313	0.000438252
Germline_vs_H1	S25W	missense	-0.534531	-0.782837	-0.291224	0.000253779
Germline_vs_H1	S25Y	missense	0.132222	0.0988872	0.160559	0.00038653
Germline_vs_H1	S25_	nonsense	-3.24018	-3.22875	-3.25661	0.000248952
Germline_vs_H1	S30A	missense	-0.268261	-0.344839	-0.196681	0.000547901
Germline_vs_H1	S30C	missense	-1.89317	-1.95309	-1.83825	0.000435493
Germline_vs_H1	S30D	missense	-0.0678411	0.0461843	-0.186865	0.000273088
Germline_vs_H1	S30E	missense	0.0886365	-0.207747	0.380022	0.000207575
Germline_vs_H1	S30F	missense	-1.14688	-0.682784	-1.61597	0.000696858
Germline_vs_H1	S30G	missense	0.0323123	-0.0087159	0.0683423	0.000689617
Germline_vs_H1	S30H	missense	-0.712402	-0.334765	-1.09504	0.000276881
Germline_vs_H1	S30I	missense	-2.11114	-2.18064	-2.04664	0.000515489
Germline_vs_H1	S30K	missense	-1.70752	-1.66234	-1.7577	0.000219643
Germline_vs_H1	S30L	missense	-1.41717	-1.46819	-1.37114	0.000967188
Germline_vs_H1	S30M	missense	-0.593944	-0.173718	-1.01917	0.000300328
Germline_vs_H1	S30N	missense	0.0212756	0.0419319	-0.00437895	0.000426183
Germline_vs_H1	S30P	missense	0.00130629	0.343572	-0.345958	0.000345498
Germline_vs_H1	S30Q	missense	-0.293957	-0.203753	-0.38916	0.000190334
Germline_vs_H1	S30R	missense	-0.539388	-0.439217	-0.644557	0.000791335
Germline_vs_H1	S30S	silent	-0.0926351	-0.273062	0.0827932	0.00100201
Germline_vs_H1	S30T	missense	-0.299801	-0.417173	-0.187426	0.000415149
Germline_vs_H1	S30V	missense	-1.84895	-1.85681	-1.84609	0.0007372
Germline_vs_H1	S30W	missense	-2.27126	-2.25455	-2.29296	0.000295846
Germline_vs_H1	S30Y	missense	-0.585881	-0.522026	-0.654734	0.000505144
Germline_vs_H1	S30_	nonsense	-3.38379	-3.04577	-3.72682	0.000261365
Germline_vs_H1	S31A	missense	0.113003	0.264519	-0.0435104	0.000416529
Germline_vs_H1	S31C	missense	-3.35096	-3.45369	-3.25323	0.000220677
Germline_vs_H1	S31D	missense	-1.15677	-0.767794	-1.55075	0.000186886
Germline_vs_H1	S31E	missense	-0.662557	-1.07639	-0.253724	0.000154129
Germline_vs_H1	S31F	missense	-2.62249	-2.73453	-2.51545	0.000367911
Germline_vs_H1	S31G	missense	-0.519556	-0.772728	-0.271381	0.000486525
Germline_vs_H1	S31H	missense	-1.47101	-1.09655	-1.85047	0.000202747
Germline_vs_H1	S31I	missense	-1.15286	-0.911026	-1.39968	0.000255158
Germline_vs_H1	S31K	missense	-0.0967551	-0.448395	0.249887	0.000166198
Germline_vs_H1	S31L	missense	-0.7747	-0.50942	-1.04498	0.000505834
Germline_vs_H1	S31M	missense	0.36437	0.467123	0.256618	0.000166887
Germline_vs_H1	S31N	missense	-0.0606883	-0.0615415	-0.0648333	0.000235504
Germline_vs_H1	S31P	missense	0.35277	0.384939	0.315603	0.000343084
Germline_vs_H1	S31Q	missense	0.153284	0.087071	0.214498	0.00015344
Germline_vs_H1	S31R	missense	0.0405705	-0.0906865	0.166829	0.000601691
Germline_vs_H1	S31S	silent	0.23375	0.120552	0.341949	0.000553762
Germline_vs_H1	S31T	missense	-0.0193992	-0.3077	0.263903	0.000293087
Germline_vs_H1	S31V	missense	-0.72984	-0.534638	-0.930039	0.000416873
Germline_vs_H1	S31W	missense	-2.68492	-2.95205	-2.42279	3.4136e-05
Germline_vs_H1	S31Y	missense	-2.19987	-2.20683	-2.1979	0.00027895
Germline_vs_H1	S31_	nonsense	-3.23353	-2.92319	-3.54887	0.000159302
Germline_vs_H1	S35A	missense	-2.55407	-2.46196	-2.65118	0.000345153
Germline_vs_H1	S35C	missense	-3.11621	-2.69353	-3.54388	0.000322741
Germline_vs_H1	S35D	missense	-3.83994	-3.18779	-4.4971	0.000288605
Germline_vs_H1	S35E	missense	-3.42517	-3.08574	-3.7696	0.000230677
Germline_vs_H1	S35F	missense	-3.25844	-3.15354	-3.36835	0.00053066
Germline_vs_H1	S35G	missense	-1.78833	-1.58416	-1.99751	0.000499972
Germline_vs_H1	S35H	missense	-3.66284	-3.25553	-4.07515	0.000192058
Germline_vs_H1	S35I	missense	-3.2839	-3.09586	-3.47695	0.000388254
Germline_vs_H1	S35K	missense	-3.36687	-3.32733	-3.41141	0.000229298
Germline_vs_H1	S35L	missense	-3.34973	-3.32257	-3.38188	0.000723753
Germline_vs_H1	S35M	missense	-3.21219	-3.17577	-3.25361	0.000266537
Germline_vs_H1	S35N	missense	-3.49176	-3.39857	-3.58995	0.000323775
Germline_vs_H1	S35P	missense	-3.06864	-2.96616	-3.17611	0.000221022
Germline_vs_H1	S35Q	missense	-3.37045	-3.08428	-3.66162	0.000124821
Germline_vs_H1	S35R	missense	-3.38825	-3.32638	-3.45511	0.000458595
Germline_vs_H1	S35T	missense	-1.33877	-1.63023	-1.05231	0.000347912
Germline_vs_H1	S35V	missense	-3.40576	-3.33066	-3.48586	0.000632379
Germline_vs_H1	S35W	missense	-3.88881	-3.28552	-4.4971	0.000202747
Germline_vs_H1	S35Y	missense	-3.41501	-3.07607	-3.75894	0.000385496
Germline_vs_H1	S35_	nonsense	-3.33632	-3.29038	-3.38726	0.000271709
Germline_vs_H1	S74A	missense	-0.208354	-0.459532	0.0378251	0.000499283
Germline_vs_H1	S74C	missense	-1.98519	-1.83421	-2.14117	0.000430666
Germline_vs_H1	S74D	missense	-0.494992	-0.63484	-0.360143	0.000363083
Germline_vs_H1	S74E	missense	-0.832722	-0.878612	-0.791829	0.000298604
Germline_vs_H1	S74F	missense	-0.300316	-0.694128	0.0884978	0.000438941
Germline_vs_H1	S74G	missense	-0.356535	-0.584365	-0.133703	0.000797197
Germline_vs_H1	S74H	missense	0.0187988	0.0919651	-0.0593658	0.000336188
Germline_vs_H1	S74I	missense	-0.453246	-0.660736	-0.250755	0.000470319
Germline_vs_H1	S74K	missense	0.461372	0.434709	0.483037	0.000337567
Germline_vs_H1	S74L	missense	-0.446937	-0.775936	-0.122936	0.000875813
Germline_vs_H1	S74M	missense	0.43613	0.381036	0.486225	0.000317569
Germline_vs_H1	S74N	missense	-1.37713	-1.25329	-1.50598	0.000442734
Germline_vs_H1	S74P	missense	-1.12792	-1.03687	-1.22397	0.000373428
Germline_vs_H1	S74Q	missense	0.0298336	-0.170889	0.225557	0.000246538
Germline_vs_H1	S74R	missense	0.1368	0.00428632	0.264315	0.000973739
Germline_vs_H1	S74S	silent	0.192119	0.167219	0.21202	0.000973394
Germline_vs_H1	S74T	missense	-0.126006	-0.470309	0.213299	0.000526178
Germline_vs_H1	S74V	missense	0.0294822	-0.0623962	0.116362	0.000798921
Germline_vs_H1	S74W	missense	0.463301	0.345436	0.576167	0.000344119
Germline_vs_H1	S74Y	missense	0.130192	-0.11056	0.365947	0.000426183
Germline_vs_H1	S74_	nonsense	-3.16594	-3.06616	-3.27071	0.000307569
Germline_vs_H1	S76A	missense	-0.298915	-0.402646	-0.200182	0.0003686
Germline_vs_H1	S76C	missense	-0.608425	-1.03953	-0.182318	0.000251365
Germline_vs_H1	S76D	missense	-0.394292	-0.358624	-0.434959	0.000324465
Germline_vs_H1	S76E	missense	-0.239316	0.311557	-0.795187	0.000229987
Germline_vs_H1	S76F	missense	-1.09057	-1.24957	-0.936561	0.000484456
Germline_vs_H1	S76G	missense	-0.429483	-0.536213	-0.327752	0.000629275
Germline_vs_H1	S76H	missense	-0.442352	-0.910589	0.0208857	0.000306535
Germline_vs_H1	S76I	missense	-2.94414	-2.7714	-3.12187	0.000393771
Germline_vs_H1	S76K	missense	0.239437	0.166907	0.306969	0.000258262
Germline_vs_H1	S76L	missense	-1.26402	-0.968897	-1.56414	0.00072858
Germline_vs_H1	S76M	missense	-0.196471	-0.332495	-0.0654447	0.000283777
Germline_vs_H1	S76N	missense	0.126016	-0.0320037	0.279038	0.000388254
Germline_vs_H1	S76P	missense	-1.97505	-1.83945	-2.11565	0.000361014
Germline_vs_H1	S76Q	missense	0.152881	0.068256	0.232509	0.000177232
Germline_vs_H1	S76R	missense	0.0990326	0.252053	-0.0589862	0.000774785
Germline_vs_H1	S76S	silent	0.00545883	0.202552	-0.196633	0.000806852
Germline_vs_H1	S76T	missense	-0.0872481	-0.315021	0.135527	0.000461699
Germline_vs_H1	S76V	missense	-2.23551	-2.06642	-2.4096	0.000474456
Germline_vs_H1	S76W	missense	-1.82472	-2.14461	-1.50982	0.000129648
Germline_vs_H1	S76Y	missense	-0.821333	-0.837425	-0.81024	0.000388254
Germline_vs_H1	S76_	nonsense	-3.56777	-3.13639	-4.00414	0.000279984
Germline_vs_H1	S7A	missense	-0.198531	0.0342499	-0.436311	0.000110339
Germline_vs_H1	S7C	missense	-0.802351	-0.500269	-1.10943	0.00020723
Germline_vs_H1	S7D	missense	-0.00550171	-0.281932	0.26593	0.000165853
Germline_vs_H1	S7E	missense	-0.140964	0.153126	-0.440052	8.96502e-05
Germline_vs_H1	S7F	missense	-0.341581	-0.397399	-0.290761	0.000695823
Germline_vs_H1	S7G	missense	0.169668	0.173971	0.160368	0.00027033
Germline_vs_H1	S7H	missense	-0.631706	-0.620504	-0.647906	0.000181369
Germline_vs_H1	S7I	missense	-0.232359	-0.449281	-0.0204356	0.000311017
Germline_vs_H1	S7L	missense	-0.515668	-0.438743	-0.597592	0.000488594
Germline_vs_H1	S7M	missense	-0.00409057	-0.321711	0.308531	0.000117924
Germline_vs_H1	S7N	missense	0.0118174	0.365336	-0.3467	0.000158267
Germline_vs_H1	S7P	missense	0.293905	0.174455	0.408357	0.000169991
Germline_vs_H1	S7Q	missense	-0.216842	-0.301749	-0.136933	8.03404e-05
Germline_vs_H1	S7R	missense	-0.900308	-1.00012	-0.805493	0.000298604
Germline_vs_H1	S7S	silent	0.234076	0.363376	0.0997776	0.000544453
Germline_vs_H1	S7T	missense	0.0795207	0.404183	-0.250139	0.000165163
Germline_vs_H1	S7V	missense	0.1347	0.0606126	0.20379	0.000398599
Germline_vs_H1	S7W	missense	-1.2204	-1.36382	-1.08199	0.000153785
Germline_vs_H1	S7Y	missense	-0.188124	-0.177312	-0.203935	0.000312741
Germline_vs_H1	S7_	nonsense	-3.60016	-3.43353	-3.77178	0.000150681
Germline_vs_H1	S82aA	missense	-0.673874	-0.2538	-1.09895	0.000341705
Germline_vs_H1	S82aD	missense	-0.0439489	-0.0437178	-0.0491783	0.000221022
Germline_vs_H1	S82aG	missense	-0.00925947	0.216311	-0.239828	0.000649964
Germline_vs_H1	S82aH	missense	-0.256631	0.376007	-0.894267	0.000214816
Germline_vs_H1	S82aI	missense	-0.54543	-0.541458	-0.554399	0.000373428
Germline_vs_H1	S82aK	missense	0.224838	0.557692	-0.113013	0.000152061
Germline_vs_H1	S82aL	missense	-0.867247	-0.556452	-1.18304	0.000720994
Germline_vs_H1	S82aM	missense	-0.174313	-0.283172	-0.0704532	0.000228608
Germline_vs_H1	S82aN	missense	-0.106892	-0.264321	0.0455396	0.000238607
Germline_vs_H1	S82aP	missense	-1.18343	-1.4321	-0.939765	0.000260675
Germline_vs_H1	S82aQ	missense	0.160559	0.479924	-0.163804	0.000157922
Germline_vs_H1	S82aR	missense	-0.459064	-0.125375	-0.79775	0.000516523
Germline_vs_H1	S82aS	silent	0.413598	0.411256	0.410941	0.00070203
Germline_vs_H1	S82aT	missense	0.0353719	0.0966073	-0.0308618	0.000328947
Germline_vs_H1	S82aV	missense	-0.498968	-0.250876	-0.752059	0.000668239
Germline_vs_H1	S82aW	missense	-0.883804	-0.689857	-1.08275	0.000282743
Germline_vs_H1	S82aY	missense	-0.537225	-0.225213	-0.854235	0.000409632
Germline_vs_H1	S82a_	nonsense	-3.55439	-3.10631	-4.00746	0.000190334
Germline_vs_H1	S82bA	missense	-0.319569	-0.147844	-0.496292	0.000269985
Germline_vs_H1	S82bC	missense	-1.04085	-0.505793	-1.5809	0.000194127
Germline_vs_H1	S82bD	missense	0.000276446	-0.014627	0.0101817	0.00029688
Germline_vs_H1	S82bE	missense	-1.97405	-2.3862	-1.56691	0.000138268
Germline_vs_H1	S82bF	missense	-0.364832	-0.314995	-0.419667	0.000373083
Germline_vs_H1	S82bG	missense	-0.237327	-0.391865	-0.0877867	0.00036067
Germline_vs_H1	S82bH	missense	0.225913	-0.0480411	0.494868	0.000187231
Germline_vs_H1	S82bI	missense	-0.306138	-0.302534	-0.314741	0.000332395
Germline_vs_H1	S82bK	missense	-0.136475	-0.283509	0.00555997	0.000128958
Germline_vs_H1	S82bL	missense	-0.528013	-0.415977	-0.645048	0.000592726
Germline_vs_H1	S82bM	missense	-0.506054	-0.812885	-0.204221	0.000181369
Germline_vs_H1	S82bN	missense	0.329234	0.128391	0.525079	0.000244124
Germline_vs_H1	S82bP	missense	-0.850462	-0.353945	-1.35198	0.000193782
Germline_vs_H1	S82bR	missense	-0.495244	-0.302681	-0.692806	0.000276536
Germline_vs_H1	S82bS	silent	-0.0177149	-0.0103186	-0.0301093	0.000386185
Germline_vs_H1	S82bT	missense	0.030654	0.1615	-0.10519	0.000257917
Germline_vs_H1	S82bV	missense	-0.292855	-0.162928	-0.42778	0.000668239
Germline_vs_H1	S82bW	missense	-0.427761	-0.522151	-0.33837	6.96513e-05
Germline_vs_H1	S82bY	missense	-0.56098	-0.732358	-0.394601	0.000223781
Germline_vs_H1	S82b_	nonsense	-3.66993	-3.96695	-3.37791	0.000114476
Germline_vs_H1	S84A	missense	-0.231109	-0.243935	-0.223282	0.000292053
Germline_vs_H1	S84C	missense	-0.736663	-0.677195	-0.80113	0.000438252
Germline_vs_H1	S84D	missense	0.0373018	-0.268235	0.33784	0.000260675
Germline_vs_H1	S84E	missense	0.100238	0.0879087	0.107569	0.000164818
Germline_vs_H1	S84F	missense	-0.860168	-0.773427	-0.951907	0.000749614
Germline_vs_H1	S84G	missense	0.220916	0.13158	0.305253	0.000560659
Germline_vs_H1	S84H	missense	0.131728	0.188598	0.0698597	0.000316534
Germline_vs_H1	S84I	missense	-0.710587	-0.37192	-1.05425	0.000550314
Germline_vs_H1	S84K	missense	-0.0540868	-0.100023	-0.0131486	0.000175163
Germline_vs_H1	S84L	missense	-0.483	-0.441546	-0.529453	0.00098029
Germline_vs_H1	S84M	missense	-0.0950614	-0.138421	-0.0566996	0.000248262
Germline_vs_H1	S84N	missense	0.208313	0.367629	0.0439983	0.000356532
Germline_vs_H1	S84P	missense	-0.0945426	-0.333049	0.138966	0.000437562
Germline_vs_H1	S84Q	missense	0.566728	0.287996	0.840461	0.000157577
Germline_vs_H1	S84R	missense	-0.722213	-0.469332	-0.980092	0.000621345
Germline_vs_H1	S84S	silent	-0.187463	-0.277179	-0.102746	0.00110787
Germline_vs_H1	S84T	missense	-0.258745	-0.471735	-0.0507526	0.000439976
Germline_vs_H1	S84V	missense	-0.259948	-0.176868	-0.348026	0.000752717
Germline_vs_H1	S84W	missense	-0.996492	-1.27925	-0.718729	0.000264813
Germline_vs_H1	S84Y	missense	-0.475849	-0.592608	-0.364089	0.000519282
Germline_vs_H1	S84_	nonsense	-3.7486	-3.00509	-4.4971	0.000236883
Germline_vs_H1	T107A	missense	-0.233224	-0.2795	-0.191947	0.000588933
Germline_vs_H1	T107C	missense	-0.467757	-0.363047	-0.577466	0.000502731
Germline_vs_H1	T107D	missense	-1.65206	-1.53766	-1.77145	0.000203782
Germline_vs_H1	T107E	missense	-0.423081	-0.310479	-0.540681	0.000285157
Germline_vs_H1	T107F	missense	-1.11462	-1.14329	-1.09094	0.000524454
Germline_vs_H1	T107G	missense	-1.53387	-1.44625	-1.6265	0.000925466
Germline_vs_H1	T107H	missense	-0.325111	0.352999	-1.00822	4.03426e-05
Germline_vs_H1	T107I	missense	-0.377424	-0.202964	-0.556882	0.000458595
Germline_vs_H1	T107K	missense	-0.510398	-0.717346	-0.308448	0.00026964
Germline_vs_H1	T107L	missense	-0.793966	-0.627016	-0.965913	0.000834781
Germline_vs_H1	T107M	missense	-0.564556	-0.708149	-0.425962	0.000361359
Germline_vs_H1	T107N	missense	-0.307622	-0.62121	0.000967533	0.000193438
Germline_vs_H1	T107P	missense	-3.72659	-2.96107	-4.4971	0.000200334
Germline_vs_H1	T107Q	missense	-0.0986494	-0.369879	0.167582	0.000129993
Germline_vs_H1	T107R	missense	-1.17239	-1.04776	-1.30203	0.000912363
Germline_vs_H1	T107S	missense	-0.359371	-0.0612745	-0.662465	0.00102201
Germline_vs_H1	T107T	silent	-0.141802	-0.0373032	-0.2513	0.000502731
Germline_vs_H1	T107V	missense	-0.314567	-0.037866	-0.596267	0.000926845
Germline_vs_H1	T107W	missense	-1.55214	-1.30816	-1.80112	0.000362049
Germline_vs_H1	T107Y	missense	-1.16971	-0.95998	-1.38444	0.000153095
Germline_vs_H1	T107_	nonsense	-3.89536	-3.29861	-4.4971	0.000326534
Germline_vs_H1	T108A	missense	-0.241167	0.0270917	-0.514425	0.000584795
Germline_vs_H1	T108C	missense	-0.511673	-0.275425	-0.752919	0.000385841
Germline_vs_H1	T108D	missense	0.151779	0.18019	0.11837	0.000303776
Germline_vs_H1	T108E	missense	0.0970221	0.0233443	0.165702	0.000210678
Germline_vs_H1	T108F	missense	-0.346203	0.17384	-0.871245	0.000518937
Germline_vs_H1	T108G	missense	-0.34356	-0.536047	-0.156071	0.000518247
Germline_vs_H1	T108H	missense	0.181798	0.0503791	0.308219	0.000325154
Germline_vs_H1	T108I	missense	-0.306699	-0.640415	0.0220178	0.000399633
Germline_vs_H1	T108K	missense	0.224537	-0.0191096	0.463186	0.000266882
Germline_vs_H1	T108L	missense	-0.104366	0.0544329	-0.268162	0.000990635
Germline_vs_H1	T108M	missense	-0.227435	0.466326	-0.926194	0.000300673
Germline_vs_H1	T108N	missense	0.274915	0.259242	0.28559	0.00033274
Germline_vs_H1	T108P	missense	0.0446587	-0.0392917	0.123611	0.000515489
Germline_vs_H1	T108Q	missense	0.123354	-0.154261	0.395971	0.000260675
Germline_vs_H1	T108S	missense	-0.353817	-0.103721	-0.608911	0.0010027
Germline_vs_H1	T108T	silent	0.255952	0.361184	0.145721	0.00054066
Germline_vs_H1	T108V	missense	-0.779028	-0.270926	-1.29213	0.000691686
Germline_vs_H1	T108W	missense	-0.429815	-0.500716	-0.363914	0.000280329
Germline_vs_H1	T108Y	missense	0.0197133	0.147514	-0.113086	0.000432735
Germline_vs_H1	T108_	nonsense	-3.76957	-3.04703	-4.4971	0.000310328
Germline_vs_H1	T110A	missense	-0.573275	-0.29491	-0.856638	0.000389634
Germline_vs_H1	T110C	missense	-0.733669	-0.642592	-0.829744	0.000341016
Germline_vs_H1	T110D	missense	0.0507151	-0.079551	0.175983	0.000262744
Germline_vs_H1	T110E	missense	0.215547	0.25966	0.166435	0.000124821
Germline_vs_H1	T110F	missense	-0.345487	-0.200794	-0.495179	0.000493766
Germline_vs_H1	T110G	missense	-0.718682	-0.65584	-0.786522	0.000517213
Germline_vs_H1	T110I	missense	-0.535348	-0.193832	-0.881862	0.000335499
Germline_vs_H1	T110K	missense	0.00717704	0.164216	-0.15486	0.000111028
Germline_vs_H1	T110L	missense	-0.260789	-0.325176	-0.201401	0.000476525
Germline_vs_H1	T110M	missense	0.0583207	-0.100069	0.211712	0.000161026
Germline_vs_H1	T110N	missense	0.311475	0.390404	0.227547	0.000283777
Germline_vs_H1	T110P	missense	-2.56569	-2.43248	-2.7039	0.000216885
Germline_vs_H1	T110R	missense	-0.0909175	0.190556	-0.377389	0.000363083
Germline_vs_H1	T110S	missense	0.169825	0.0378604	0.296791	0.000633068
Germline_vs_H1	T110T	silent	0.10476	0.198365	0.00615548	0.000388599
Germline_vs_H1	T110V	missense	-0.400004	-0.485337	-0.31967	0.000453078
Germline_vs_H1	T110W	missense	-0.689127	-0.126179	-1.25707	0.000183783
Germline_vs_H1	T110Y	missense	-0.354693	-0.416369	-0.298015	0.000388254
Germline_vs_H1	T110_	nonsense	-3.43158	-3.29663	-3.57153	0.000149302
Germline_vs_H1	T28A	missense	0.282344	0.0867647	0.472926	0.000337912
Germline_vs_H1	T28C	missense	-1.75046	-1.54543	-1.96049	0.00030688
Germline_vs_H1	T28E	missense	0.205877	0.000730658	0.406026	0.000152061
Germline_vs_H1	T28F	missense	0.181917	0.214957	0.14388	0.000438252
Germline_vs_H1	T28G	missense	0.00415043	0.0545439	-0.0512412	0.000456526
Germline_vs_H1	T28H	missense	0.186574	0.053626	0.314525	0.000204816
Germline_vs_H1	T28I	missense	-0.0736599	-0.383314	0.230996	0.000374117
Germline_vs_H1	T28L	missense	0.18672	0.172351	0.196092	0.000609621
Germline_vs_H1	T28M	missense	-0.0605395	-0.378692	0.252614	0.000176197
Germline_vs_H1	T28N	missense	-2.73449	-2.85718	-2.6168	0.00029757
Germline_vs_H1	T28P	missense	0.0204015	-0.234408	0.270213	0.000265158
Germline_vs_H1	T28R	missense	0.0361502	0.108319	-0.041017	0.000513075
Germline_vs_H1	T28S	missense	0.0324308	-0.240844	0.300708	0.000688238
Germline_vs_H1	T28T	silent	0.154742	0.188426	0.11606	0.000411356
Germline_vs_H1	T28V	missense	0.289307	0.35354	0.220076	0.000537212
Germline_vs_H1	T28Y	missense	0.171896	-0.0147727	0.353566	0.000344464
Germline_vs_H1	T28_	nonsense	-3.97002	-3.44794	-4.4971	0.00018068
Germline_vs_H1	T56A	missense	-0.123587	-0.00169197	-0.250481	0.000528247
Germline_vs_H1	T56C	missense	-3.1152	-2.99237	-3.24302	0.000479973
Germline_vs_H1	T56D	missense	-0.622149	-0.112999	-1.1363	0.000289984
Germline_vs_H1	T56E	missense	0.380996	0.284964	0.472031	0.000237573
Germline_vs_H1	T56F	missense	-1.94923	-1.77744	-2.12602	0.000611001
Germline_vs_H1	T56G	missense	-0.939961	-0.90027	-0.98465	0.000703754
Germline_vs_H1	T56H	missense	-0.341259	-0.41105	-0.276466	0.000336878
Germline_vs_H1	T56I	missense	-0.531628	-0.348889	-0.719365	0.000523764
Germline_vs_H1	T56K	missense	-0.344096	-0.480212	-0.212979	0.00026033
Germline_vs_H1	T56L	missense	-1.33527	-1.10792	-1.56761	0.0010927
Germline_vs_H1	T56M	missense	-0.151775	0.163674	-0.472222	0.000302742
Germline_vs_H1	T56N	missense	-0.47476	0.0357074	-0.990225	0.000373083
Germline_vs_H1	T56P	missense	-1.55791	-1.41914	-1.70168	0.000435148
Germline_vs_H1	T56Q	missense	0.333749	0.174715	0.487785	0.000239987
Germline_vs_H1	T56R	missense	-0.630899	-0.698494	-0.568302	0.000644102
Germline_vs_H1	T56S	missense	-0.48587	-0.0116734	-0.965066	0.000904433
Germline_vs_H1	T56T	silent	0.0430146	0.364623	-0.283592	0.00055859
Germline_vs_H1	T56V	missense	-0.255368	-0.635492	0.119757	0.000785129
Germline_vs_H1	T56W	missense	-1.91688	-1.9738	-1.86497	0.000347567
Germline_vs_H1	T56Y	missense	-0.598434	-0.388331	-0.813534	0.000455837
Germline_vs_H1	T56_	nonsense	-3.72218	-3.59033	-3.85903	0.000362738
Germline_vs_H1	T68A	missense	-0.322005	-0.219493	-0.429515	0.000500662
Germline_vs_H1	T68C	missense	-0.909884	-0.643634	-1.18113	0.000484111
Germline_vs_H1	T68D	missense	-0.314235	-0.36559	-0.267878	0.000299639
Germline_vs_H1	T68E	missense	0.126824	0.438334	-0.189684	0.000190679
Germline_vs_H1	T68F	missense	-0.436294	-0.137893	-0.739693	0.00062031
Germline_vs_H1	T68G	missense	-1.31178	-1.42397	-1.20459	0.00067479
Germline_vs_H1	T68H	missense	0.195459	0.100391	0.285528	0.000261365
Germline_vs_H1	T68I	missense	-0.347514	-0.311715	-0.388311	0.000439976
Germline_vs_H1	T68K	missense	0.349689	-0.038594	0.732974	0.000185507
Germline_vs_H1	T68L	missense	-0.291691	-0.0872257	-0.501156	0.000973049
Germline_vs_H1	T68M	missense	-0.291167	0.278485	-0.865818	0.000253434
Germline_vs_H1	T68N	missense	-0.339619	-0.196853	-0.487383	0.00031481
Germline_vs_H1	T68P	missense	-3.30049	-2.89396	-3.71201	0.000348946
Germline_vs_H1	T68Q	missense	-0.315901	-0.889672	0.252872	0.000182059
Germline_vs_H1	T68R	missense	-0.0178034	0.0285904	-0.0691954	0.000693755
Germline_vs_H1	T68S	missense	-0.318882	-0.073675	-0.569088	0.000922018
Germline_vs_H1	T68T	silent	0.0961135	-0.0583694	0.245598	0.000455837
Germline_vs_H1	T68V	missense	-0.0929873	-0.151309	-0.0396635	0.000752717
Germline_vs_H1	T68W	missense	-0.613345	-0.780896	-0.450792	0.000249297
Germline_vs_H1	T68Y	missense	-0.500197	-0.30636	-0.699032	0.000422046
Germline_vs_H1	T68_	nonsense	-3.2111	-3.1703	-3.2569	0.000291708
Germline_vs_H1	T70A	missense	-0.117947	-0.11106	-0.129831	0.000470319
Germline_vs_H1	T70C	missense	-1.4326	-1.00155	-1.86864	0.000127924
Germline_vs_H1	T70D	missense	-0.763665	-0.628206	-0.904122	0.000363428
Germline_vs_H1	T70E	missense	-0.65933	-1.07094	-0.252719	0.000222746
Germline_vs_H1	T70F	missense	0.0797909	0.18952	-0.0349362	0.000500317
Germline_vs_H1	T70G	missense	-0.949887	-0.423701	-1.48107	0.000669618
Germline_vs_H1	T70H	missense	-0.107662	0.135671	-0.355994	0.000279984
Germline_vs_H1	T70I	missense	-0.519251	-1.01592	-0.0275803	0.000389978
Germline_vs_H1	T70K	missense	-0.178184	-0.384091	0.0227245	0.000174473
Germline_vs_H1	T70L	missense	-0.697871	-0.267709	-1.13303	0.000902019
Germline_vs_H1	T70M	missense	-0.0997312	0.179011	-0.383471	0.000208264
Germline_vs_H1	T70N	missense	-0.872475	-0.955843	-0.794106	0.000335154
Germline_vs_H1	T70P	missense	-3.48104	-3.56918	-3.39791	0.000417908
Germline_vs_H1	T70Q	missense	-0.513463	-0.580806	-0.451118	0.000167577
Germline_vs_H1	T70R	missense	-0.547946	-0.45416	-0.646729	0.000612725
Germline_vs_H1	T70S	missense	-0.352603	-0.172525	-0.53768	0.000786853
Germline_vs_H1	T70T	silent	0.0926978	-0.244531	0.424928	0.000446527
Germline_vs_H1	T70V	missense	-0.641032	0.0435971	-1.33066	0.000408598
Germline_vs_H1	T70W	missense	-0.204117	0.00372545	-0.416958	0.000229987
Germline_vs_H1	T70Y	missense	0.0327887	-0.00704083	0.0676201	0.00042377
Germline_vs_H1	T70_	nonsense	-3.45532	-3.19319	-3.72246	0.000257572
Germline_vs_H1	T75A	missense	0.175475	0.218979	0.126972	0.000285846
Germline_vs_H1	T75C	missense	-0.674799	-0.492368	-0.862228	0.000303087
Germline_vs_H1	T75D	missense	-0.366427	-0.59489	-0.142962	0.000333085
Germline_vs_H1	T75E	missense	-0.205094	-0.272871	-0.142316	0.000246193
Germline_vs_H1	T75F	missense	0.106187	0.0799877	0.127387	0.000340671
Germline_vs_H1	T75G	missense	-0.136968	-0.0355233	-0.243411	0.000650309
Germline_vs_H1	T75H	missense	0.233614	0.256559	0.205671	0.000254124
Germline_vs_H1	T75I	missense	-1.24553	-1.33755	-1.15851	0.000354808
Germline_vs_H1	T75K	missense	-0.469971	-0.240241	-0.704699	0.000283088
Germline_vs_H1	T75L	missense	-0.310166	-0.256062	-0.369268	0.000700651
Germline_vs_H1	T75M	missense	-0.344256	-0.693827	0.000316791	0.000251021
Germline_vs_H1	T75N	missense	-1.6539	-1.60497	-1.70783	0.000357222
Germline_vs_H1	T75P	missense	-2.32259	-2.1591	-2.49107	0.000301363
Germline_vs_H1	T75Q	missense	-0.172213	-0.125832	-0.223592	0.000198265
Germline_vs_H1	T75R	missense	-0.292707	0.0709544	-0.661366	0.000725477
Germline_vs_H1	T75S	missense	0.122297	0.177931	0.0616646	0.000716167
Germline_vs_H1	T75T	silent	0.109194	0.22219	-0.00879965	0.000394806
Germline_vs_H1	T75V	missense	-0.683813	-0.232973	-1.13965	0.00054859
Germline_vs_H1	T75W	missense	-0.0149826	0.175612	-0.210575	0.000256882
Germline_vs_H1	T75Y	missense	-0.334257	-0.381111	-0.292402	0.000383082
Germline_vs_H1	T75_	nonsense	-3.35955	-3.08743	-3.63668	0.000239297
Germline_vs_H1	T77A	missense	-1.34121	-1.09704	-1.59038	0.00045825
Germline_vs_H1	T77C	missense	-0.866444	-0.829924	-0.907963	0.000325154
Germline_vs_H1	T77D	missense	-0.929073	-0.59924	-1.2639	0.000311362
Germline_vs_H1	T77E	missense	-0.527057	-0.459273	-0.599839	0.00029688
Germline_vs_H1	T77F	missense	-0.933331	-1.21737	-0.65429	0.000294811
Germline_vs_H1	T77G	missense	-1.1459	-1.05477	-1.24204	0.000775819
Germline_vs_H1	T77H	missense	-0.673767	-0.753642	-0.598891	0.000248952
Germline_vs_H1	T77I	missense	-0.818751	-0.398035	-1.24446	0.000322396
Germline_vs_H1	T77K	missense	-0.85408	-1.03308	-0.680075	0.000355498
Germline_vs_H1	T77L	missense	-1.23633	-0.939178	-1.53847	0.000802024
Germline_vs_H1	T77M	missense	-0.114008	0.0110252	-0.24404	0.000339636
Germline_vs_H1	T77N	missense	-0.730055	-0.0811356	-1.38397	0.000319982
Germline_vs_H1	T77P	missense	-3.02382	-2.8803	-3.17233	0.000463423
Germline_vs_H1	T77Q	missense	-0.339468	-0.146102	-0.537831	0.000307914
Germline_vs_H1	T77R	missense	-0.938212	-0.923498	-0.957925	0.000922018
Germline_vs_H1	T77S	missense	-0.378528	-0.422338	-0.339716	0.000902364
Germline_vs_H1	T77T	silent	-0.0744126	-0.117784	-0.0360394	0.00062962
Germline_vs_H1	T77V	missense	-0.69183	-0.29716	-1.0915	0.000716857
Germline_vs_H1	T77W	missense	-1.09394	-1.17307	-1.01981	0.000374117
Germline_vs_H1	T77Y	missense	-0.543143	-0.81793	-0.273355	0.000327568
Germline_vs_H1	T77_	nonsense	-2.95124	-2.85988	-3.04759	0.000357911
Germline_vs_H1	T87A	missense	-0.103815	-0.376601	0.163974	0.000282053
Germline_vs_H1	T87C	missense	-0.601664	-0.350848	-0.857479	0.000220333
Germline_vs_H1	T87F	missense	-1.62783	-1.41994	-1.84071	0.000236194
Germline_vs_H1	T87G	missense	0.044103	0.245944	-0.162736	0.000515144
Germline_vs_H1	T87H	missense	-0.0237626	-0.373185	0.320662	0.000164474
Germline_vs_H1	T87I	missense	-1.16998	-0.785211	-1.55975	0.000257917
Germline_vs_H1	T87K	missense	-0.0381344	0.516592	-0.597859	0.000218953
Germline_vs_H1	T87L	missense	-0.731532	-0.751987	-0.716076	0.000494455
Germline_vs_H1	T87M	missense	-0.948961	-0.859039	-1.04388	0.00019792
Germline_vs_H1	T87N	missense	0.66299	0.751994	0.568988	0.000229987
Germline_vs_H1	T87P	missense	-2.79004	-2.48325	-3.10182	0.000235504
Germline_vs_H1	T87R	missense	-0.606524	-0.171551	-1.04649	0.000487904
Germline_vs_H1	T87S	missense	0.170829	0.173959	0.1627	0.000494455
Germline_vs_H1	T87V	missense	-0.590158	-0.362546	-0.822768	0.000415839
Germline_vs_H1	T87W	missense	-2.42996	-2.19722	-2.6677	0.000173094
Germline_vs_H1	T87Y	missense	-0.282568	-0.482976	-0.0871577	0.000203782
Germline_vs_H1	T87_	nonsense	-3.12348	-2.94037	-3.31158	0.000181369
Germline_vs_H1	V102A	missense	0.186593	0.157072	0.211116	9.65464e-05
Germline_vs_H1	V102C	missense	-0.72211	-0.713401	-0.735817	0.000348601
Germline_vs_H1	V102D	missense	-0.813818	-1.00785	-0.624786	0.000257227
Germline_vs_H1	V102E	missense	-0.509157	-0.536466	-0.486846	0.000230332
Germline_vs_H1	V102F	missense	-0.0951333	-0.23236	0.0370957	0.000455837
Germline_vs_H1	V102G	missense	-0.643972	-0.599223	-0.69372	0.000650654
Germline_vs_H1	V102H	missense	-0.182943	-0.310634	-0.0602494	0.000157922
Germline_vs_H1	V102I	missense	-0.150707	-0.0231969	-0.283216	0.00034136
Germline_vs_H1	V102K	missense	-0.770594	0.00218966	-1.54838	0.000200334
Germline_vs_H1	V102L	missense	-0.547401	-0.252136	-0.847664	0.000673411
Germline_vs_H1	V102N	missense	-0.135051	-0.74014	0.46504	0.000264123
Germline_vs_H1	V102Q	missense	0.0439537	-0.011967	0.0948762	0.000140337
Germline_vs_H1	V102R	missense	-0.128921	-0.338833	0.0759938	0.000443079
Germline_vs_H1	V102S	missense	-0.477647	-0.081844	-0.878449	0.000433424
Germline_vs_H1	V102T	missense	0.00150902	-0.206281	0.204301	0.000178956
Germline_vs_H1	V102V	silent	-0.0359694	-0.215765	0.138828	0.000609621
Germline_vs_H1	V102W	missense	0.102446	0.114074	0.085819	0.000248262
Germline_vs_H1	V102Y	missense	0.311589	0.360847	0.257333	0.00034274
Germline_vs_H1	V102_	nonsense	-3.49548	-3.1603	-3.83566	0.000194817
Germline_vs_H1	V109A	missense	-2.21093	-2.27962	-2.14723	0.000644792
Germline_vs_H1	V109C	missense	-0.741757	-0.748155	-0.740358	0.00054066
Germline_vs_H1	V109D	missense	-3.29743	-2.9235	-3.67635	0.000359635
Germline_vs_H1	V109E	missense	-3.37402	-3.46585	-3.28719	0.000222401
Germline_vs_H1	V109F	missense	-1.26008	-0.816923	-1.70823	0.000555142
Germline_vs_H1	V109G	missense	-3.29194	-3.08627	-3.5026	0.000974773
Germline_vs_H1	V109H	missense	-3.00862	-2.75064	-3.2716	0.000349636
Germline_vs_H1	V109I	missense	0.0691129	-0.141469	0.274697	0.000415494
Germline_vs_H1	V109K	missense	-3.81084	-3.12957	-4.4971	0.000275502
Germline_vs_H1	V109L	missense	-0.170632	-0.245885	-0.100378	0.000977187
Germline_vs_H1	V109M	missense	-0.0800413	0.12933	-0.294411	0.000294811
Germline_vs_H1	V109N	missense	-3.24409	-2.97211	-3.52106	0.000357911
Germline_vs_H1	V109P	missense	-3.09097	-2.89533	-3.29161	0.000450665
Germline_vs_H1	V109Q	missense	-3.27257	-3.09376	-3.45637	0.00017137
Germline_vs_H1	V109R	missense	-3.08846	-3.19119	-2.99072	0.000948568
Germline_vs_H1	V109S	missense	-3.12104	-3.12574	-3.12134	0.0010558
Germline_vs_H1	V109T	missense	-2.25744	-2.17113	-2.34876	0.000534453
Germline_vs_H1	V109V	silent	-0.0799709	-0.00896324	-0.155977	0.000834436
Germline_vs_H1	V109W	missense	-3.37456	-3.17804	-3.57608	0.00036067
Germline_vs_H1	V109Y	missense	-2.87834	-2.7344	-3.02728	0.000504455
Germline_vs_H1	V109_	nonsense	-3.57214	-3.2326	-3.91669	0.000293777
Germline_vs_H1	V111A	missense	-0.990378	-0.601951	-1.3838	0.00042239
Germline_vs_H1	V111C	missense	-0.82273	-0.752749	-0.897709	0.000199644
Germline_vs_H1	V111D	missense	-2.9143	-2.50731	-3.32629	0.000287915
Germline_vs_H1	V111E	missense	-2.72726	-2.59724	-2.86227	0.000173783
Germline_vs_H1	V111F	missense	-0.989104	-0.958309	-1.0249	0.000344464
Germline_vs_H1	V111G	missense	-2.50487	-2.43227	-2.58246	0.000421356
Germline_vs_H1	V111H	missense	-2.2803	-2.21949	-2.34611	0.000224815
Germline_vs_H1	V111I	missense	-0.393358	-0.560775	-0.230938	0.00031412
Germline_vs_H1	V111K	missense	-3.8076	-3.1231	-4.4971	0.000182748
Germline_vs_H1	V111L	missense	-0.236946	-0.300252	-0.178638	0.000358601
Germline_vs_H1	V111M	missense	-0.0674815	-0.425991	0.28603	0.000129303
Germline_vs_H1	V111N	missense	-3.37852	-3.2047	-3.55734	0.000283777
Germline_vs_H1	V111P	missense	-2.94297	-2.59541	-3.29554	0.000220333
Germline_vs_H1	V111Q	missense	-2.58825	-1.97548	-3.20602	6.86169e-05
Germline_vs_H1	V111R	missense	-3.32539	-3.0206	-3.63518	0.000405495
Germline_vs_H1	V111S	missense	-1.91095	-1.97221	-1.85468	0.000598932
Germline_vs_H1	V111T	missense	-1.24583	-1.06259	-1.43408	0.000315155
Germline_vs_H1	V111V	silent	0.13998	0.143243	0.131719	0.000578589
Germline_vs_H1	V111W	missense	-1.51454	-1.359	-1.67508	1.96541e-05
Germline_vs_H1	V111Y	missense	-1.7124	-1.97935	-1.45045	0.000309293
Germline_vs_H1	V111_	nonsense	-3.25759	-3.19854	-3.32164	0.00014482
Germline_vs_H1	V11A	missense	-0.182817	-0.147241	-0.223391	0.000201713
Germline_vs_H1	V11C	missense	-0.304186	-0.51395	-0.0994209	0.000241366
Germline_vs_H1	V11D	missense	0.457251	0.474643	0.43486	0.000175163
Germline_vs_H1	V11E	missense	-0.469845	-0.121824	-0.822865	0.000131717
Germline_vs_H1	V11F	missense	0.106942	0.272997	-0.0641115	0.000452044
Germline_vs_H1	V11G	missense	-0.148192	-0.0710262	-0.230355	0.0003686
[truncated: 7,899 more rows]
